# Supplementary material for: Structural Variations Affecting Genes and Transposable Elements of Chromosome 3B in Wheats
Source: Front Genet. 2020 Aug 18;11:891. doi: 10.3389/fgene.2020.00891 (PMC7461782; doi:10.3389/fgene.2020.00891)
Supplement: Supplementary file 2 [file Data_Sheet_2.ZIP]

Archive with 1 entries (1 files):
- ISBPs.bed.csv
