# Supplementary material for: Structural Variations Affecting Genes and Transposable Elements of Chromosome 3B in Wheats
Source: Front Genet. 2020 Aug 18;11:891. doi: 10.3389/fgene.2020.00891 (PMC7461782; doi:10.3389/fgene.2020.00891)
Supplement: Supplementary file 2 [file Data_Sheet_2.ZIP › ISBPs.bed.csv]

chr3B	652	802	Name=CLARITE_CLARIrepeatwheat_728_848_Repeat_region_3;ISBP=5_prime;Name=CLARITE_CLARIrepeatwheat_386_727_Repeat_region_2;ISBP=3_prime
chr3B	773	923	Name=CLARITE_CLARIrepeatwheat_849_1199_Repeat_region_4;ISBP=5_prime;Name=CLARITE_CLARIrepeatwheat_728_848_Repeat_region_3;ISBP=3_prime
chr3B	1124	1274	Name=CLARITE_CLARIrepeatwheat_849_1199_Repeat_region_4;ISBP=3_prime;Name=CLARITE_CLARIrepeatwheat_1205_1525_Repeat_region_5;ISBP=5_prime
chr3B	1450	1600	Name=CLARITE_CLARIrepeatwheat_1205_1525_Repeat_region_5;ISBP=3_prime;Name=CLARITE_CLARIrepeatwheat_1529_1876_Repeat_region_6;ISBP=5_prime
chr3B	1801	1951	Name=CLARITE_CLARIrepeatwheat_1529_1876_Repeat_region_6;ISBP=3_prime;Name=CLARITE_CLARIrepeatwheat_1880_2218_Repeat_region_7;ISBP=5_prime
chr3B	2143	2293	Name=CLARITE_CLARIrepeatwheat_1880_2218_Repeat_region_7;ISBP=3_prime;Name=CLARITE_CLARIrepeatwheat_2222_2569_Repeat_region_8;ISBP=5_prime
chr3B	2494	2644	Name=CLARITE_CLARIrepeatwheat_2222_2569_Repeat_region_8;ISBP=3_prime;Name=CLARITE_CLARIrepeatwheat_2573_2922_Repeat_region_9;ISBP=5_prime
chr3B	2847	2997	Name=CLARITE_CLARIrepeatwheat_2573_2922_Repeat_region_9;ISBP=3_prime;Name=CLARITE_CLARIrepeatwheat_2928_3197_Repeat_region_10;ISBP=5_prime
chr3B	3122	3272	Name=CLARITE_CLARIrepeatwheat_2928_3197_Repeat_region_10;ISBP=3_prime;Name=CLARITE_CLARIrepeatwheat_3200_3569_Repeat_region_11;ISBP=5_prime
chr3B	3494	3644	Name=CLARITE_CLARIrepeatwheat_3200_3569_Repeat_region_11;ISBP=3_prime;Name=CLARITE_CLARIrepeatwheat_3573_3923_Repeat_region_12;ISBP=5_prime
chr3B	3848	3998	Name=CLARITE_CLARIrepeatwheat_3573_3923_Repeat_region_12;ISBP=3_prime;Name=CLARITE_CLARIrepeatwheat_3927_5342_Nested_repeat_1;ISBP=5_prime
chr3B	4194	4344	Name=CLARITE_CLARIrepeatwheat_4270_4614_Repeat_region_13;ISBP=5_prime
chr3B	4539	4689	Name=CLARITE_CLARIrepeatwheat_4270_4614_Repeat_region_13;ISBP=3_prime;Name=CLARITE_CLARIrepeatwheat_4618_4963_Repeat_region_14;ISBP=5_prime
chr3B	4888	5038	Name=CLARITE_CLARIrepeatwheat_4618_4963_Repeat_region_14;ISBP=3_prime;Name=CLARITE_CLARIrepeatwheat_4969_5239_Repeat_region_15;ISBP=5_prime
chr3B	5164	5314	Name=CLARITE_CLARIrepeatwheat_4969_5239_Repeat_region_15;ISBP=3_prime
chr3B	5267	5417	Name=CLARITE_CLARIrepeatwheat_3927_5342_Nested_repeat_1;ISBP=3_prime;Name=CLARITE_CLARIrepeatwheat_5359_5700_Repeat_region_16;ISBP=5_prime
chr3B	5625	5775	Name=CLARITE_CLARIrepeatwheat_5359_5700_Repeat_region_16;ISBP=3_prime;Name=CLARITE_CLARIrepeatwheat_5704_6051_Repeat_region_17;ISBP=5_prime
chr3B	5976	6126	Name=CLARITE_CLARIrepeatwheat_5704_6051_Repeat_region_17;ISBP=3_prime;Name=CLARITE_CLARIrepeatwheat_6057_6393_Repeat_region_18;ISBP=5_prime
chr3B	6318	6468	Name=CLARITE_CLARIrepeatwheat_6057_6393_Repeat_region_18;ISBP=3_prime;Name=CLARITE_CLARIrepeatwheat_6397_6737_Repeat_region_19;ISBP=5_prime
chr3B	7015	7165	Name=CLARITE_CLARIrepeatwheat_6744_7090_Repeat_region_20;ISBP=3_prime;Name=CLARITE_CLARIrepeatwheat_7098_7439_Repeat_region_21;ISBP=5_prime
chr3B	7364	7514	Name=CLARITE_CLARIrepeatwheat_7098_7439_Repeat_region_21;ISBP=3_prime;Name=CLARITE_CLARIrepeatwheat_7445_8022_Nested_repeat_2;ISBP=5_prime
chr3B	7642	7792	Name=CLARITE_CLARIrepeatwheat_7718_7818_Repeat_region_22;ISBP=5_prime
chr3B	7743	7893	Name=CLARITE_CLARIrepeatwheat_7718_7818_Repeat_region_22;ISBP=3_prime;Name=CLARITE_CLARIrepeatwheat_7825_7937_Repeat_region_23;ISBP=5_prime
chr3B	7862	8012	Name=CLARITE_CLARIrepeatwheat_7825_7937_Repeat_region_23;ISBP=3_prime
chr3B	7947	8097	Name=CLARITE_CLARIrepeatwheat_7445_8022_Nested_repeat_2;ISBP=3_prime;Name=CLARITE_CLARIrepeatwheat_8062_8411_Repeat_region_24;ISBP=5_prime
chr3B	8336	8486	Name=CLARITE_CLARIrepeatwheat_8062_8411_Repeat_region_24;ISBP=3_prime;Name=CLARITE_CLARIrepeatwheat_8416_8751_Repeat_region_25;ISBP=5_prime
chr3B	8676	8826	Name=CLARITE_CLARIrepeatwheat_8416_8751_Repeat_region_25;ISBP=3_prime;Name=CLARITE_CLARIrepeatwheat_8759_9104_Repeat_region_26;ISBP=5_prime
chr3B	9029	9179	Name=CLARITE_CLARIrepeatwheat_8759_9104_Repeat_region_26;ISBP=3_prime;Name=CLARITE_CLARIrepeatwheat_9108_9452_Repeat_region_27;ISBP=5_prime
chr3B	9377	9527	Name=CLARITE_CLARIrepeatwheat_9108_9452_Repeat_region_27;ISBP=3_prime;Name=CLARITE_CLARIrepeatwheat_9459_9728_Repeat_region_28;ISBP=5_prime
chr3B	9653	9803	Name=CLARITE_CLARIrepeatwheat_9459_9728_Repeat_region_28;ISBP=3_prime;Name=CLARITE_CLARIrepeatwheat_9731_10080_Repeat_region_29;ISBP=5_prime
chr3B	10005	10155	Name=CLARITE_CLARIrepeatwheat_9731_10080_Repeat_region_29;ISBP=3_prime;Name=CLARITE_CLARIrepeatwheat_10095_10443_Repeat_region_30;ISBP=5_prime
chr3B	10368	10518	Name=CLARITE_CLARIrepeatwheat_10095_10443_Repeat_region_30;ISBP=3_prime;Name=CLARITE_CLARIrepeatwheat_10447_10787_Repeat_region_31;ISBP=5_prime
chr3B	10712	10862	Name=CLARITE_CLARIrepeatwheat_10447_10787_Repeat_region_31;ISBP=3_prime;Name=CLARITE_CLARIrepeatwheat_10793_11136_Repeat_region_32;ISBP=5_prime
chr3B	11061	11211	Name=CLARITE_CLARIrepeatwheat_10793_11136_Repeat_region_32;ISBP=3_prime;Name=CLARITE_CLARIrepeatwheat_11143_11490_Repeat_region_33;ISBP=5_prime
chr3B	11415	11565	Name=CLARITE_CLARIrepeatwheat_11143_11490_Repeat_region_33;ISBP=3_prime;Name=CLARITE_CLARIrepeatwheat_11496_11847_Repeat_region_34;ISBP=5_prime
chr3B	11772	11922	Name=CLARITE_CLARIrepeatwheat_11496_11847_Repeat_region_34;ISBP=3_prime;Name=CLARITE_CLARIrepeatwheat_11852_28671_Nested_repeat_3;ISBP=5_prime
chr3B	12114	12264	Name=CLARITE_CLARIrepeatwheat_12190_13216_Nested_repeat_4;ISBP=5_prime
chr3B	12247	12397	Name=CLARITE_CLARIrepeatwheat_12323_12669_Repeat_region_35;ISBP=5_prime
chr3B	12594	12744	Name=CLARITE_CLARIrepeatwheat_12323_12669_Repeat_region_35;ISBP=3_prime;Name=CLARITE_CLARIrepeatwheat_12673_13012_Repeat_region_36;ISBP=5_prime
chr3B	12937	13087	Name=CLARITE_CLARIrepeatwheat_12673_13012_Repeat_region_36;ISBP=3_prime
chr3B	13141	13291	Name=CLARITE_CLARIrepeatwheat_13217_13340_Repeat_region_37;ISBP=5_prime;Name=CLARITE_CLARIrepeatwheat_12190_13216_Nested_repeat_4;ISBP=3_prime
chr3B	13265	13415	Name=CLARITE_CLARIrepeatwheat_13217_13340_Repeat_region_37;ISBP=3_prime;Name=CLARITE_CLARIrepeatwheat_13341_17729_Nested_repeat_5;ISBP=5_prime
chr3B	13616	13766	Name=CLARITE_CLARIrepeatwheat_13692_14041_Repeat_region_38;ISBP=5_prime
chr3B	13966	14116	Name=CLARITE_CLARIrepeatwheat_13692_14041_Repeat_region_38;ISBP=3_prime;Name=CLARITE_CLARIrepeatwheat_14045_14391_Repeat_region_39;ISBP=5_prime
chr3B	14316	14466	Name=CLARITE_CLARIrepeatwheat_14045_14391_Repeat_region_39;ISBP=3_prime;Name=CLARITE_CLARIrepeatwheat_14395_14742_Repeat_region_40;ISBP=5_prime
chr3B	14667	14817	Name=CLARITE_CLARIrepeatwheat_14395_14742_Repeat_region_40;ISBP=3_prime;Name=CLARITE_CLARIrepeatwheat_14746_16753_Nested_repeat_6;ISBP=5_prime
chr3B	15107	15257	Name=CLARITE_CLARIrepeatwheat_15183_15529_Repeat_region_41;ISBP=5_prime
chr3B	15454	15604	Name=CLARITE_CLARIrepeatwheat_15183_15529_Repeat_region_41;ISBP=3_prime
chr3B	15655	15805	Name=CLARITE_CLARIrepeatwheat_15731_16070_Repeat_region_42;ISBP=5_prime
chr3B	15995	16145	Name=CLARITE_CLARIrepeatwheat_15731_16070_Repeat_region_42;ISBP=3_prime
chr3B	16220	16370	Name=CLARITE_CLARIrepeatwheat_16296_16410_Repeat_region_43;ISBP=5_prime
chr3B	16335	16485	Name=CLARITE_CLARIrepeatwheat_16296_16410_Repeat_region_43;ISBP=3_prime
chr3B	16678	16828	Name=CLARITE_CLARIrepeatwheat_14746_16753_Nested_repeat_6;ISBP=3_prime
chr3B	16755	16905	Name=CLARITE_CLARIrepeatwheat_16831_16946_Repeat_region_44;ISBP=5_prime
chr3B	16871	17021	Name=CLARITE_CLARIrepeatwheat_16831_16946_Repeat_region_44;ISBP=3_prime;Name=CLARITE_CLARIrepeatwheat_16961_17307_Repeat_region_45;ISBP=5_prime
chr3B	17232	17382	Name=CLARITE_CLARIrepeatwheat_16961_17307_Repeat_region_45;ISBP=3_prime;Name=CLARITE_CLARIrepeatwheat_17312_17661_Repeat_region_46;ISBP=5_prime
chr3B	17586	17736	Name=CLARITE_CLARIrepeatwheat_17312_17661_Repeat_region_46;ISBP=3_prime
chr3B	17654	17804	Name=CLARITE_CLARIrepeatwheat_13341_17729_Nested_repeat_5;ISBP=3_prime;Name=CLARITE_CLARIrepeatwheat_17739_27747_Repeat_region_47;ISBP=5_prime
chr3B	27672	27822	Name=CLARITE_CLARIrepeatwheat_17739_27747_Repeat_region_47;ISBP=3_prime;Name=CLARITE_CLARIrepeatwheat_27793_28139_Repeat_region_48;ISBP=5_prime
chr3B	28064	28214	Name=CLARITE_CLARIrepeatwheat_27793_28139_Repeat_region_48;ISBP=3_prime
chr3B	28153	28303	Name=CLARITE_CLARIrepeatwheat_28229_28577_Repeat_region_49;ISBP=5_prime
chr3B	28502	28652	Name=CLARITE_CLARIrepeatwheat_28229_28577_Repeat_region_49;ISBP=3_prime
chr3B	28596	28746	Name=CLARITE_CLARIrepeatwheat_11852_28671_Nested_repeat_3;ISBP=3_prime;Name=CLARITE_CLARIrepeatwheat_28678_29016_Repeat_region_50;ISBP=5_prime
chr3B	28941	29091	Name=CLARITE_CLARIrepeatwheat_28678_29016_Repeat_region_50;ISBP=3_prime;Name=CLARITE_CLARIrepeatwheat_29031_29367_Repeat_region_51;ISBP=5_prime
chr3B	29292	29442	Name=CLARITE_CLARIrepeatwheat_29031_29367_Repeat_region_51;ISBP=3_prime;Name=CLARITE_CLARIrepeatwheat_29382_34445_Nested_repeat_7;ISBP=5_prime
chr3B	29645	29795	Name=CLARITE_CLARIrepeatwheat_29721_30361_Nested_repeat_8;ISBP=5_prime
chr3B	30067	30217	Name=CLARITE_CLARIrepeatwheat_30143_30214_Repeat_region_52;ISBP=5_prime
chr3B	30139	30289	Name=CLARITE_CLARIrepeatwheat_30143_30214_Repeat_region_52;ISBP=3_prime
chr3B	30286	30436	Name=CLARITE_CLARIrepeatwheat_29721_30361_Nested_repeat_8;ISBP=3_prime;Name=CLARITE_CLARIrepeatwheat_30362_30710_Repeat_region_53;ISBP=5_prime
chr3B	30635	30785	Name=CLARITE_CLARIrepeatwheat_30362_30710_Repeat_region_53;ISBP=3_prime
chr3B	30704	30854	Name=CLARITE_CLARIrepeatwheat_30780_31116_Repeat_region_54;ISBP=5_prime
chr3B	31041	31191	Name=CLARITE_CLARIrepeatwheat_30780_31116_Repeat_region_54;ISBP=3_prime;Name=CLARITE_CLARIrepeatwheat_31131_31465_Repeat_region_55;ISBP=5_prime
chr3B	31390	31540	Name=CLARITE_CLARIrepeatwheat_31131_31465_Repeat_region_55;ISBP=3_prime;Name=CLARITE_CLARIrepeatwheat_31482_33637_Nested_repeat_9;ISBP=5_prime
chr3B	31725	31875	Name=CLARITE_CLARIrepeatwheat_31801_32149_Repeat_region_56;ISBP=5_prime
chr3B	32074	32224	Name=CLARITE_CLARIrepeatwheat_31801_32149_Repeat_region_56;ISBP=3_prime;Name=CLARITE_CLARIrepeatwheat_32153_32501_Repeat_region_57;ISBP=5_prime
chr3B	32426	32576	Name=CLARITE_CLARIrepeatwheat_32153_32501_Repeat_region_57;ISBP=3_prime;Name=CLARITE_CLARIrepeatwheat_32505_32852_Repeat_region_58;ISBP=5_prime
chr3B	32777	32927	Name=CLARITE_CLARIrepeatwheat_32505_32852_Repeat_region_58;ISBP=3_prime;Name=CLARITE_CLARIrepeatwheat_32857_33203_Repeat_region_59;ISBP=5_prime
chr3B	33128	33278	Name=CLARITE_CLARIrepeatwheat_32857_33203_Repeat_region_59;ISBP=3_prime;Name=CLARITE_CLARIrepeatwheat_33208_33554_Repeat_region_60;ISBP=5_prime
chr3B	33479	33629	Name=CLARITE_CLARIrepeatwheat_33208_33554_Repeat_region_60;ISBP=3_prime
chr3B	33562	33712	Name=CLARITE_CLARIrepeatwheat_31482_33637_Nested_repeat_9;ISBP=3_prime
chr3B	33686	33836	Name=CLARITE_CLARIrepeatwheat_33762_34097_Repeat_region_61;ISBP=5_prime
chr3B	34022	34172	Name=CLARITE_CLARIrepeatwheat_33762_34097_Repeat_region_61;ISBP=3_prime
chr3B	34370	34520	Name=CLARITE_CLARIrepeatwheat_29382_34445_Nested_repeat_7;ISBP=3_prime;Name=CLARITE_CLARIrepeatwheat_34449_35587_Nested_repeat_10;ISBP=5_prime
chr3B	34724	34874	Name=CLARITE_CLARIrepeatwheat_34800_35147_Repeat_region_62;ISBP=5_prime
chr3B	35072	35222	Name=CLARITE_CLARIrepeatwheat_34800_35147_Repeat_region_62;ISBP=3_prime;Name=CLARITE_CLARIrepeatwheat_35151_35463_Repeat_region_63;ISBP=5_prime
chr3B	35388	35538	Name=CLARITE_CLARIrepeatwheat_35151_35463_Repeat_region_63;ISBP=3_prime
chr3B	35512	35662	Name=CLARITE_CLARIrepeatwheat_35588_35913_Repeat_region_64;ISBP=5_prime;Name=CLARITE_CLARIrepeatwheat_34449_35587_Nested_repeat_10;ISBP=3_prime
chr3B	35838	35988	Name=CLARITE_CLARIrepeatwheat_35588_35913_Repeat_region_64;ISBP=3_prime;Name=CLARITE_CLARIrepeatwheat_35920_36268_Repeat_region_65;ISBP=5_prime
chr3B	36193	36343	Name=CLARITE_CLARIrepeatwheat_35920_36268_Repeat_region_65;ISBP=3_prime;Name=CLARITE_CLARIrepeatwheat_36272_39249_Nested_repeat_11;ISBP=5_prime
chr3B	36547	36697	Name=CLARITE_CLARIrepeatwheat_36623_36970_Repeat_region_66;ISBP=5_prime
chr3B	36895	37045	Name=CLARITE_CLARIrepeatwheat_36623_36970_Repeat_region_66;ISBP=3_prime;Name=CLARITE_CLARIrepeatwheat_36974_37286_Repeat_region_67;ISBP=5_prime
chr3B	37211	37361	Name=CLARITE_CLARIrepeatwheat_36974_37286_Repeat_region_67;ISBP=3_prime
chr3B	37681	37831	Name=CLARITE_CLARIrepeatwheat_37410_37756_Repeat_region_68;ISBP=3_prime;Name=CLARITE_CLARIrepeatwheat_37761_38109_Repeat_region_69;ISBP=5_prime
chr3B	38388	38538	Name=CLARITE_CLARIrepeatwheat_38464_38808_Repeat_region_70;ISBP=5_prime
chr3B	38733	38883	Name=CLARITE_CLARIrepeatwheat_38464_38808_Repeat_region_70;ISBP=3_prime
chr3B	38968	39118	Name=CLARITE_CLARIrepeatwheat_38113_39043_Nested_repeat_12;ISBP=3_prime
chr3B	39521	39671	Name=CLARITE_CLARIrepeatwheat_39250_39596_Repeat_region_71;ISBP=3_prime;Name=CLARITE_CLARIrepeatwheat_39601_39949_Repeat_region_72;ISBP=5_prime
chr3B	39874	40024	Name=CLARITE_CLARIrepeatwheat_39601_39949_Repeat_region_72;ISBP=3_prime;Name=CLARITE_CLARIrepeatwheat_39953_41087_Nested_repeat_13;ISBP=5_prime
chr3B	40228	40378	Name=CLARITE_CLARIrepeatwheat_40304_40651_Repeat_region_73;ISBP=5_prime
chr3B	40576	40726	Name=CLARITE_CLARIrepeatwheat_40304_40651_Repeat_region_73;ISBP=3_prime;Name=CLARITE_CLARIrepeatwheat_40655_40962_Repeat_region_74;ISBP=5_prime
chr3B	40887	41037	Name=CLARITE_CLARIrepeatwheat_40655_40962_Repeat_region_74;ISBP=3_prime
chr3B	42065	42215	Name=CLARITE_CLARIrepeatwheat_42141_42488_Repeat_region_77;ISBP=5_prime
chr3B	43888	44038	Name=CLARITE_CLARIrepeatwheat_43627_43963_Repeat_region_81;ISBP=3_prime;Name=CLARITE_CLARIrepeatwheat_43978_44325_Repeat_region_82;ISBP=5_prime
chr3B	45449	45599	Name=CLARITE_CLARIrepeatwheat_45177_45524_Repeat_region_83;ISBP=3_prime
chr3B	45885	46035	Name=CLARITE_CLARIrepeatwheat_44329_45960_Nested_repeat_15;ISBP=3_prime;Name=CLARITE_CLARIrepeatwheat_45961_46306_Repeat_region_84;ISBP=5_prime
chr3B	46231	46381	Name=CLARITE_CLARIrepeatwheat_45961_46306_Repeat_region_84;ISBP=3_prime;Name=CLARITE_CLARIrepeatwheat_46311_46659_Repeat_region_85;ISBP=5_prime
chr3B	46584	46734	Name=CLARITE_CLARIrepeatwheat_46311_46659_Repeat_region_85;ISBP=3_prime;Name=CLARITE_CLARIrepeatwheat_46663_47797_Nested_repeat_17;ISBP=5_prime
chr3B	47597	47747	Name=CLARITE_CLARIrepeatwheat_47365_47672_Repeat_region_87;ISBP=3_prime
chr3B	47722	47872	Name=CLARITE_CLARIrepeatwheat_46663_47797_Nested_repeat_17;ISBP=3_prime;Name=CLARITE_CLARIrepeatwheat_47798_48143_Repeat_region_88;ISBP=5_prime
chr3B	48068	48218	Name=CLARITE_CLARIrepeatwheat_47798_48143_Repeat_region_88;ISBP=3_prime;Name=CLARITE_CLARIrepeatwheat_48148_48496_Repeat_region_89;ISBP=5_prime
chr3B	48421	48571	Name=CLARITE_CLARIrepeatwheat_48148_48496_Repeat_region_89;ISBP=3_prime;Name=CLARITE_CLARIrepeatwheat_48500_49634_Nested_repeat_18;ISBP=5_prime
chr3B	49434	49584	Name=CLARITE_CLARIrepeatwheat_49202_49509_Repeat_region_91;ISBP=3_prime
chr3B	49559	49709	Name=CLARITE_CLARIrepeatwheat_49635_49980_Repeat_region_92;ISBP=5_prime;Name=CLARITE_CLARIrepeatwheat_48500_49634_Nested_repeat_18;ISBP=3_prime
chr3B	49905	50055	Name=CLARITE_CLARIrepeatwheat_49635_49980_Repeat_region_92;ISBP=3_prime;Name=CLARITE_CLARIrepeatwheat_49985_50333_Repeat_region_93;ISBP=5_prime
chr3B	50258	50408	Name=CLARITE_CLARIrepeatwheat_49985_50333_Repeat_region_93;ISBP=3_prime;Name=CLARITE_CLARIrepeatwheat_50337_63798_Nested_repeat_19;ISBP=5_prime
chr3B	50612	50762	Name=CLARITE_CLARIrepeatwheat_50688_51035_Repeat_region_94;ISBP=5_prime
chr3B	51271	51421	Name=CLARITE_CLARIrepeatwheat_51039_51346_Repeat_region_95;ISBP=3_prime
chr3B	51395	51545	Name=CLARITE_CLARIrepeatwheat_51471_51816_Repeat_region_96;ISBP=5_prime
chr3B	51741	51891	Name=CLARITE_CLARIrepeatwheat_51471_51816_Repeat_region_96;ISBP=3_prime;Name=CLARITE_CLARIrepeatwheat_51821_52169_Repeat_region_97;ISBP=5_prime
chr3B	52094	52244	Name=CLARITE_CLARIrepeatwheat_51821_52169_Repeat_region_97;ISBP=3_prime;Name=CLARITE_CLARIrepeatwheat_52173_53312_Nested_repeat_20;ISBP=5_prime
chr3B	52796	52946	Name=CLARITE_CLARIrepeatwheat_52524_52871_Repeat_region_98;ISBP=3_prime;Name=CLARITE_CLARIrepeatwheat_52875_53187_Repeat_region_99;ISBP=5_prime
chr3B	53112	53262	Name=CLARITE_CLARIrepeatwheat_52875_53187_Repeat_region_99;ISBP=3_prime
chr3B	53237	53387	Name=CLARITE_CLARIrepeatwheat_52173_53312_Nested_repeat_20;ISBP=3_prime;Name=CLARITE_CLARIrepeatwheat_53313_53658_Repeat_region_100;ISBP=5_prime
chr3B	53583	53733	Name=CLARITE_CLARIrepeatwheat_53313_53658_Repeat_region_100;ISBP=3_prime;Name=CLARITE_CLARIrepeatwheat_53663_54011_Repeat_region_101;ISBP=5_prime
chr3B	54638	54788	Name=CLARITE_CLARIrepeatwheat_54366_54713_Repeat_region_102;ISBP=3_prime;Name=CLARITE_CLARIrepeatwheat_54717_55029_Repeat_region_103;ISBP=5_prime
chr3B	54954	55104	Name=CLARITE_CLARIrepeatwheat_54717_55029_Repeat_region_103;ISBP=3_prime
chr3B	55079	55229	Name=CLARITE_CLARIrepeatwheat_55155_55500_Repeat_region_104;ISBP=5_prime
chr3B	55425	55575	Name=CLARITE_CLARIrepeatwheat_55155_55500_Repeat_region_104;ISBP=3_prime;Name=CLARITE_CLARIrepeatwheat_55505_55853_Repeat_region_105;ISBP=5_prime
chr3B	56129	56279	Name=CLARITE_CLARIrepeatwheat_55857_56204_Repeat_region_106;ISBP=3_prime;Name=CLARITE_CLARIrepeatwheat_56208_56555_Repeat_region_107;ISBP=5_prime
chr3B	56480	56630	Name=CLARITE_CLARIrepeatwheat_56208_56555_Repeat_region_107;ISBP=3_prime;Name=CLARITE_CLARIrepeatwheat_56559_56905_Repeat_region_108;ISBP=5_prime
chr3B	56830	56980	Name=CLARITE_CLARIrepeatwheat_56559_56905_Repeat_region_108;ISBP=3_prime;Name=CLARITE_CLARIrepeatwheat_56910_57258_Repeat_region_109;ISBP=5_prime
chr3B	57183	57333	Name=CLARITE_CLARIrepeatwheat_56910_57258_Repeat_region_109;ISBP=3_prime;Name=CLARITE_CLARIrepeatwheat_57262_57609_Repeat_region_110;ISBP=5_prime
chr3B	57534	57684	Name=CLARITE_CLARIrepeatwheat_57262_57609_Repeat_region_110;ISBP=3_prime;Name=CLARITE_CLARIrepeatwheat_57613_57960_Repeat_region_111;ISBP=5_prime
chr3B	57885	58035	Name=CLARITE_CLARIrepeatwheat_57613_57960_Repeat_region_111;ISBP=3_prime
chr3B	58116	58266	Name=CLARITE_CLARIrepeatwheat_54015_58191_Nested_repeat_21;ISBP=3_prime;Name=CLARITE_CLARIrepeatwheat_58192_61873_Nested_repeat_22;ISBP=5_prime
chr3B	58325	58475	Name=CLARITE_CLARIrepeatwheat_58401_58746_Repeat_region_112;ISBP=5_prime
chr3B	58671	58821	Name=CLARITE_CLARIrepeatwheat_58401_58746_Repeat_region_112;ISBP=3_prime;Name=CLARITE_CLARIrepeatwheat_58751_59099_Repeat_region_113;ISBP=5_prime
chr3B	59024	59174	Name=CLARITE_CLARIrepeatwheat_58751_59099_Repeat_region_113;ISBP=3_prime;Name=CLARITE_CLARIrepeatwheat_59103_59450_Repeat_region_114;ISBP=5_prime
chr3B	60042	60192	Name=CLARITE_CLARIrepeatwheat_59805_60117_Repeat_region_116;ISBP=3_prime
chr3B	60513	60663	Name=CLARITE_CLARIrepeatwheat_60243_60588_Repeat_region_117;ISBP=3_prime;Name=CLARITE_CLARIrepeatwheat_60593_60941_Repeat_region_118;ISBP=5_prime
chr3B	60866	61016	Name=CLARITE_CLARIrepeatwheat_60593_60941_Repeat_region_118;ISBP=3_prime;Name=CLARITE_CLARIrepeatwheat_60945_61289_Repeat_region_119;ISBP=5_prime
chr3B	61214	61364	Name=CLARITE_CLARIrepeatwheat_60945_61289_Repeat_region_119;ISBP=3_prime;Name=CLARITE_CLARIrepeatwheat_61293_61640_Repeat_region_120;ISBP=5_prime
chr3B	61565	61715	Name=CLARITE_CLARIrepeatwheat_61293_61640_Repeat_region_120;ISBP=3_prime
chr3B	61798	61948	Name=CLARITE_CLARIrepeatwheat_58192_61873_Nested_repeat_22;ISBP=3_prime
chr3B	61875	62025	Name=CLARITE_CLARIrepeatwheat_61951_63714_Nested_repeat_23;ISBP=5_prime
chr3B	62005	62155	Name=CLARITE_CLARIrepeatwheat_62081_62427_Repeat_region_121;ISBP=5_prime
chr3B	62352	62502	Name=CLARITE_CLARIrepeatwheat_62081_62427_Repeat_region_121;ISBP=3_prime;Name=CLARITE_CLARIrepeatwheat_62431_62780_Repeat_region_122;ISBP=5_prime
chr3B	62705	62855	Name=CLARITE_CLARIrepeatwheat_62431_62780_Repeat_region_122;ISBP=3_prime;Name=CLARITE_CLARIrepeatwheat_62784_63131_Repeat_region_123;ISBP=5_prime
chr3B	63056	63206	Name=CLARITE_CLARIrepeatwheat_62784_63131_Repeat_region_123;ISBP=3_prime;Name=CLARITE_CLARIrepeatwheat_63135_63481_Repeat_region_124;ISBP=5_prime
chr3B	63406	63556	Name=CLARITE_CLARIrepeatwheat_63135_63481_Repeat_region_124;ISBP=3_prime
chr3B	63639	63789	Name=CLARITE_CLARIrepeatwheat_61951_63714_Nested_repeat_23;ISBP=3_prime
chr3B	63723	63873	Name=CLARITE_CLARIrepeatwheat_50337_63798_Nested_repeat_19;ISBP=3_prime;Name=CLARITE_CLARIrepeatwheat_63830_86194_Nested_repeat_24;ISBP=5_prime
chr3B	67254	67404	Name=CLARITE_CLARIrepeatwheat_67330_76355_Repeat_region_125;ISBP=5_prime
chr3B	76280	76430	Name=CLARITE_CLARIrepeatwheat_67330_76355_Repeat_region_125;ISBP=3_prime
chr3B	86119	86269	Name=CLARITE_CLARIrepeatwheat_63830_86194_Nested_repeat_24;ISBP=3_prime;Name=CLARITE_CLARIrepeatwheat_86221_86565_Repeat_region_126;ISBP=5_prime
chr3B	86490	86640	Name=CLARITE_CLARIrepeatwheat_86221_86565_Repeat_region_126;ISBP=3_prime;Name=CLARITE_CLARIrepeatwheat_86570_86919_Repeat_region_127;ISBP=5_prime
chr3B	86844	86994	Name=CLARITE_CLARIrepeatwheat_86570_86919_Repeat_region_127;ISBP=3_prime;Name=CLARITE_CLARIrepeatwheat_86923_87270_Repeat_region_128;ISBP=5_prime
chr3B	87195	87345	Name=CLARITE_CLARIrepeatwheat_86923_87270_Repeat_region_128;ISBP=3_prime;Name=CLARITE_CLARIrepeatwheat_87274_87621_Repeat_region_129;ISBP=5_prime
chr3B	87546	87696	Name=CLARITE_CLARIrepeatwheat_87274_87621_Repeat_region_129;ISBP=3_prime;Name=CLARITE_CLARIrepeatwheat_87625_99177_Nested_repeat_25;ISBP=5_prime
chr3B	87868	88018	Name=CLARITE_CLARIrepeatwheat_87944_88292_Repeat_region_130;ISBP=5_prime
chr3B	88217	88367	Name=CLARITE_CLARIrepeatwheat_87944_88292_Repeat_region_130;ISBP=3_prime;Name=CLARITE_CLARIrepeatwheat_88296_88644_Repeat_region_131;ISBP=5_prime
chr3B	88569	88719	Name=CLARITE_CLARIrepeatwheat_88296_88644_Repeat_region_131;ISBP=3_prime;Name=CLARITE_CLARIrepeatwheat_88648_88995_Repeat_region_132;ISBP=5_prime
chr3B	88920	89070	Name=CLARITE_CLARIrepeatwheat_88648_88995_Repeat_region_132;ISBP=3_prime
chr3B	89040	89190	Name=CLARITE_CLARIrepeatwheat_89116_89462_Repeat_region_133;ISBP=5_prime
chr3B	89387	89537	Name=CLARITE_CLARIrepeatwheat_89116_89462_Repeat_region_133;ISBP=3_prime;Name=CLARITE_CLARIrepeatwheat_89466_90882_Nested_repeat_26;ISBP=5_prime
chr3B	89698	89848	Name=CLARITE_CLARIrepeatwheat_89774_89889_Repeat_region_134;ISBP=5_prime
chr3B	89814	89964	Name=CLARITE_CLARIrepeatwheat_89774_89889_Repeat_region_134;ISBP=3_prime;Name=CLARITE_CLARIrepeatwheat_89904_90249_Repeat_region_135;ISBP=5_prime
chr3B	90174	90324	Name=CLARITE_CLARIrepeatwheat_89904_90249_Repeat_region_135;ISBP=3_prime;Name=CLARITE_CLARIrepeatwheat_90254_90602_Repeat_region_136;ISBP=5_prime
chr3B	90527	90677	Name=CLARITE_CLARIrepeatwheat_90254_90602_Repeat_region_136;ISBP=3_prime
chr3B	90807	90957	Name=CLARITE_CLARIrepeatwheat_89466_90882_Nested_repeat_26;ISBP=3_prime;Name=CLARITE_CLARIrepeatwheat_90889_99022_Repeat_region_137;ISBP=5_prime
chr3B	98947	99097	Name=CLARITE_CLARIrepeatwheat_99023_99133_Repeat_region_138;ISBP=5_prime;Name=CLARITE_CLARIrepeatwheat_90889_99022_Repeat_region_137;ISBP=3_prime
chr3B	99058	99208	Name=CLARITE_CLARIrepeatwheat_99023_99133_Repeat_region_138;ISBP=3_prime;Name=CLARITE_CLARIrepeatwheat_87625_99177_Nested_repeat_25;ISBP=3_prime
chr3B	99116	99266	Name=CLARITE_CLARIrepeatwheat_99192_99543_Repeat_region_139;ISBP=5_prime
chr3B	99468	99618	Name=CLARITE_CLARIrepeatwheat_99192_99543_Repeat_region_139;ISBP=3_prime;Name=CLARITE_CLARIrepeatwheat_99547_99894_Repeat_region_140;ISBP=5_prime
chr3B	99819	99969	Name=CLARITE_CLARIrepeatwheat_99547_99894_Repeat_region_140;ISBP=3_prime;Name=CLARITE_CLARIrepeatwheat_99898_100239_Repeat_region_141;ISBP=5_prime
chr3B	100164	100314	Name=CLARITE_CLARIrepeatwheat_99898_100239_Repeat_region_141;ISBP=3_prime;Name=CLARITE_CLARIrepeatwheat_100244_100590_Repeat_region_142;ISBP=5_prime
chr3B	100515	100665	Name=CLARITE_CLARIrepeatwheat_100591_100802_Repeat_region_143;ISBP=5_prime;Name=CLARITE_CLARIrepeatwheat_100244_100590_Repeat_region_142;ISBP=3_prime
chr3B	100727	100877	Name=CLARITE_CLARIrepeatwheat_100591_100802_Repeat_region_143;ISBP=3_prime
chr3B	100795	100945	Name=CLARITE_CLARIrepeatwheat_100871_101691_Nested_repeat_27;ISBP=5_prime
chr3B	101146	101296	Name=CLARITE_CLARIrepeatwheat_101222_101570_Repeat_region_144;ISBP=5_prime
chr3B	101495	101645	Name=CLARITE_CLARIrepeatwheat_101222_101570_Repeat_region_144;ISBP=3_prime
chr3B	101616	101766	Name=CLARITE_CLARIrepeatwheat_101692_102064_Repeat_region_145;ISBP=5_prime;Name=CLARITE_CLARIrepeatwheat_100871_101691_Nested_repeat_27;ISBP=3_prime
chr3B	101989	102139	Name=CLARITE_CLARIrepeatwheat_101692_102064_Repeat_region_145;ISBP=3_prime;Name=CLARITE_CLARIrepeatwheat_102068_102413_Repeat_region_146;ISBP=5_prime
chr3B	102338	102488	Name=CLARITE_CLARIrepeatwheat_102068_102413_Repeat_region_146;ISBP=3_prime
chr3B	102415	102565	Name=CLARITE_CLARIrepeatwheat_102491_102838_Repeat_region_147;ISBP=5_prime
chr3B	102763	102913	Name=CLARITE_CLARIrepeatwheat_102491_102838_Repeat_region_147;ISBP=3_prime;Name=CLARITE_CLARIrepeatwheat_102842_103190_Repeat_region_148;ISBP=5_prime
chr3B	103115	103265	Name=CLARITE_CLARIrepeatwheat_102842_103190_Repeat_region_148;ISBP=3_prime;Name=CLARITE_CLARIrepeatwheat_103195_103542_Repeat_region_149;ISBP=5_prime
chr3B	103467	103617	Name=CLARITE_CLARIrepeatwheat_103195_103542_Repeat_region_149;ISBP=3_prime
chr3B	103544	103694	Name=CLARITE_CLARIrepeatwheat_103620_109876_Nested_repeat_28;ISBP=5_prime
chr3B	103846	103996	Name=CLARITE_CLARIrepeatwheat_103922_104037_Repeat_region_150;ISBP=5_prime
chr3B	103962	104112	Name=CLARITE_CLARIrepeatwheat_103922_104037_Repeat_region_150;ISBP=3_prime;Name=CLARITE_CLARIrepeatwheat_104053_104402_Repeat_region_151;ISBP=5_prime
chr3B	104327	104477	Name=CLARITE_CLARIrepeatwheat_104053_104402_Repeat_region_151;ISBP=3_prime;Name=CLARITE_CLARIrepeatwheat_104406_105759_Nested_repeat_29;ISBP=5_prime
chr3B	104635	104785	Name=CLARITE_CLARIrepeatwheat_104711_105058_Repeat_region_152;ISBP=5_prime
chr3B	104983	105133	Name=CLARITE_CLARIrepeatwheat_104711_105058_Repeat_region_152;ISBP=3_prime;Name=CLARITE_CLARIrepeatwheat_105062_105408_Repeat_region_153;ISBP=5_prime
chr3B	105333	105483	Name=CLARITE_CLARIrepeatwheat_105062_105408_Repeat_region_153;ISBP=3_prime
chr3B	105684	105834	Name=CLARITE_CLARIrepeatwheat_104406_105759_Nested_repeat_29;ISBP=3_prime;Name=CLARITE_CLARIrepeatwheat_105761_105836_Repeat_region_154;ISBP=5_prime
chr3B	105761	105911	Name=CLARITE_CLARIrepeatwheat_105837_106183_Repeat_region_155;ISBP=5_prime;Name=CLARITE_CLARIrepeatwheat_105761_105836_Repeat_region_154;ISBP=3_prime
chr3B	106108	106258	Name=CLARITE_CLARIrepeatwheat_105837_106183_Repeat_region_155;ISBP=3_prime;Name=CLARITE_CLARIrepeatwheat_106187_106535_Repeat_region_156;ISBP=5_prime
chr3B	106460	106610	Name=CLARITE_CLARIrepeatwheat_106187_106535_Repeat_region_156;ISBP=3_prime;Name=CLARITE_CLARIrepeatwheat_106539_106886_Repeat_region_157;ISBP=5_prime
chr3B	106811	106961	Name=CLARITE_CLARIrepeatwheat_106539_106886_Repeat_region_157;ISBP=3_prime
chr3B	106887	107037	Name=CLARITE_CLARIrepeatwheat_106963_107310_Repeat_region_158;ISBP=5_prime
chr3B	107235	107385	Name=CLARITE_CLARIrepeatwheat_106963_107310_Repeat_region_158;ISBP=3_prime;Name=CLARITE_CLARIrepeatwheat_107314_107662_Repeat_region_159;ISBP=5_prime
chr3B	107587	107737	Name=CLARITE_CLARIrepeatwheat_107314_107662_Repeat_region_159;ISBP=3_prime;Name=CLARITE_CLARIrepeatwheat_107666_108011_Repeat_region_160;ISBP=5_prime
chr3B	107936	108086	Name=CLARITE_CLARIrepeatwheat_107666_108011_Repeat_region_160;ISBP=3_prime
chr3B	108725	108875	Name=CLARITE_CLARIrepeatwheat_108489_108800_Repeat_region_161;ISBP=3_prime
chr3B	108903	109053	Name=CLARITE_CLARIrepeatwheat_108979_109327_Repeat_region_162;ISBP=5_prime
chr3B	109252	109402	Name=CLARITE_CLARIrepeatwheat_108979_109327_Repeat_region_162;ISBP=3_prime;Name=CLARITE_CLARIrepeatwheat_109331_109679_Repeat_region_163;ISBP=5_prime
chr3B	109604	109754	Name=CLARITE_CLARIrepeatwheat_109331_109679_Repeat_region_163;ISBP=3_prime
chr3B	109801	109951	Name=CLARITE_CLARIrepeatwheat_103620_109876_Nested_repeat_28;ISBP=3_prime;Name=CLARITE_CLARIrepeatwheat_109877_110222_Repeat_region_164;ISBP=5_prime
chr3B	110147	110297	Name=CLARITE_CLARIrepeatwheat_109877_110222_Repeat_region_164;ISBP=3_prime;Name=CLARITE_CLARIrepeatwheat_110227_110573_Repeat_region_165;ISBP=5_prime
chr3B	110498	110648	Name=CLARITE_CLARIrepeatwheat_110227_110573_Repeat_region_165;ISBP=3_prime
chr3B	110587	110737	Name=CLARITE_CLARIrepeatwheat_110663_111004_Repeat_region_166;ISBP=5_prime
chr3B	110929	111079	Name=CLARITE_CLARIrepeatwheat_110663_111004_Repeat_region_166;ISBP=3_prime;Name=CLARITE_CLARIrepeatwheat_111014_111808_Nested_repeat_30;ISBP=5_prime
chr3B	111304	111454	Name=CLARITE_CLARIrepeatwheat_111380_111719_Repeat_region_167;ISBP=5_prime
chr3B	111644	111794	Name=CLARITE_CLARIrepeatwheat_111380_111719_Repeat_region_167;ISBP=3_prime
chr3B	111733	111883	Name=CLARITE_CLARIrepeatwheat_111014_111808_Nested_repeat_30;ISBP=3_prime;Name=CLARITE_CLARIrepeatwheat_111809_112157_Repeat_region_168;ISBP=5_prime
chr3B	112082	112232	Name=CLARITE_CLARIrepeatwheat_111809_112157_Repeat_region_168;ISBP=3_prime;Name=CLARITE_CLARIrepeatwheat_112162_112509_Repeat_region_169;ISBP=5_prime
chr3B	112434	112584	Name=CLARITE_CLARIrepeatwheat_112162_112509_Repeat_region_169;ISBP=3_prime
chr3B	112524	112674	Name=CLARITE_CLARIrepeatwheat_112600_112948_Repeat_region_170;ISBP=5_prime
chr3B	112873	113023	Name=CLARITE_CLARIrepeatwheat_112600_112948_Repeat_region_170;ISBP=3_prime;Name=CLARITE_CLARIrepeatwheat_112951_113298_Repeat_region_171;ISBP=5_prime
chr3B	113223	113373	Name=CLARITE_CLARIrepeatwheat_112951_113298_Repeat_region_171;ISBP=3_prime;Name=CLARITE_CLARIrepeatwheat_113302_114626_Nested_repeat_31;ISBP=5_prime
chr3B	113545	113695	Name=CLARITE_CLARIrepeatwheat_113621_113969_Repeat_region_172;ISBP=5_prime
chr3B	113894	114044	Name=CLARITE_CLARIrepeatwheat_113621_113969_Repeat_region_172;ISBP=3_prime;Name=CLARITE_CLARIrepeatwheat_113973_114291_Repeat_region_173;ISBP=5_prime
chr3B	114216	114366	Name=CLARITE_CLARIrepeatwheat_113973_114291_Repeat_region_173;ISBP=3_prime
chr3B	114551	114701	Name=CLARITE_CLARIrepeatwheat_113302_114626_Nested_repeat_31;ISBP=3_prime;Name=CLARITE_CLARIrepeatwheat_114631_115411_Nested_repeat_32;ISBP=5_prime
chr3B	114906	115056	Name=CLARITE_CLARIrepeatwheat_114982_115328_Repeat_region_174;ISBP=5_prime
chr3B	115253	115403	Name=CLARITE_CLARIrepeatwheat_114982_115328_Repeat_region_174;ISBP=3_prime
chr3B	115336	115486	Name=CLARITE_CLARIrepeatwheat_114631_115411_Nested_repeat_32;ISBP=3_prime;Name=CLARITE_CLARIrepeatwheat_115418_115765_Repeat_region_175;ISBP=5_prime
chr3B	115690	115840	Name=CLARITE_CLARIrepeatwheat_115418_115765_Repeat_region_175;ISBP=3_prime;Name=CLARITE_CLARIrepeatwheat_115769_116116_Repeat_region_176;ISBP=5_prime
chr3B	116041	116191	Name=CLARITE_CLARIrepeatwheat_115769_116116_Repeat_region_176;ISBP=3_prime;Name=CLARITE_CLARIrepeatwheat_116120_116467_Repeat_region_177;ISBP=5_prime
chr3B	116392	116542	Name=CLARITE_CLARIrepeatwheat_116120_116467_Repeat_region_177;ISBP=3_prime;Name=CLARITE_CLARIrepeatwheat_116472_116815_Repeat_region_178;ISBP=5_prime
chr3B	116740	116890	Name=CLARITE_CLARIrepeatwheat_116472_116815_Repeat_region_178;ISBP=3_prime;Name=CLARITE_CLARIrepeatwheat_116823_117158_Repeat_region_179;ISBP=5_prime
chr3B	117083	117233	Name=CLARITE_CLARIrepeatwheat_116823_117158_Repeat_region_179;ISBP=3_prime
chr3B	117184	117334	Name=CLARITE_CLARIrepeatwheat_117260_117608_Repeat_region_180;ISBP=5_prime
chr3B	117533	117683	Name=CLARITE_CLARIrepeatwheat_117260_117608_Repeat_region_180;ISBP=3_prime;Name=CLARITE_CLARIrepeatwheat_117612_117960_Repeat_region_181;ISBP=5_prime
chr3B	117885	118035	Name=CLARITE_CLARIrepeatwheat_117612_117960_Repeat_region_181;ISBP=3_prime;Name=CLARITE_CLARIrepeatwheat_117964_118311_Repeat_region_182;ISBP=5_prime
chr3B	118236	118386	Name=CLARITE_CLARIrepeatwheat_117964_118311_Repeat_region_182;ISBP=3_prime;Name=CLARITE_CLARIrepeatwheat_118323_118659_Repeat_region_183;ISBP=5_prime
chr3B	118584	118734	Name=CLARITE_CLARIrepeatwheat_118323_118659_Repeat_region_183;ISBP=3_prime;Name=CLARITE_CLARIrepeatwheat_118667_119002_Repeat_region_184;ISBP=5_prime
chr3B	118927	119077	Name=CLARITE_CLARIrepeatwheat_118667_119002_Repeat_region_184;ISBP=3_prime
chr3B	119028	119178	Name=CLARITE_CLARIrepeatwheat_119104_119452_Repeat_region_185;ISBP=5_prime
chr3B	119377	119527	Name=CLARITE_CLARIrepeatwheat_119104_119452_Repeat_region_185;ISBP=3_prime;Name=CLARITE_CLARIrepeatwheat_119456_119803_Repeat_region_186;ISBP=5_prime
chr3B	119728	119878	Name=CLARITE_CLARIrepeatwheat_119456_119803_Repeat_region_186;ISBP=3_prime;Name=CLARITE_CLARIrepeatwheat_119807_120154_Repeat_region_187;ISBP=5_prime
chr3B	120079	120229	Name=CLARITE_CLARIrepeatwheat_119807_120154_Repeat_region_187;ISBP=3_prime;Name=CLARITE_CLARIrepeatwheat_120159_120505_Repeat_region_188;ISBP=5_prime
chr3B	120430	120580	Name=CLARITE_CLARIrepeatwheat_120159_120505_Repeat_region_188;ISBP=3_prime;Name=CLARITE_CLARIrepeatwheat_120511_122111_Nested_repeat_33;ISBP=5_prime
chr3B	120785	120935	Name=CLARITE_CLARIrepeatwheat_120861_121211_Repeat_region_189;ISBP=5_prime
chr3B	121136	121286	Name=CLARITE_CLARIrepeatwheat_120861_121211_Repeat_region_189;ISBP=3_prime;Name=CLARITE_CLARIrepeatwheat_121215_121562_Repeat_region_190;ISBP=5_prime
chr3B	121487	121637	Name=CLARITE_CLARIrepeatwheat_121215_121562_Repeat_region_190;ISBP=3_prime;Name=CLARITE_CLARIrepeatwheat_121566_121910_Repeat_region_191;ISBP=5_prime
chr3B	121835	121985	Name=CLARITE_CLARIrepeatwheat_121566_121910_Repeat_region_191;ISBP=3_prime
chr3B	122036	122186	Name=CLARITE_CLARIrepeatwheat_120511_122111_Nested_repeat_33;ISBP=3_prime;Name=CLARITE_CLARIrepeatwheat_122118_122466_Repeat_region_192;ISBP=5_prime
chr3B	122391	122541	Name=CLARITE_CLARIrepeatwheat_122118_122466_Repeat_region_192;ISBP=3_prime;Name=CLARITE_CLARIrepeatwheat_122470_122818_Repeat_region_193;ISBP=5_prime
chr3B	122743	122893	Name=CLARITE_CLARIrepeatwheat_122470_122818_Repeat_region_193;ISBP=3_prime;Name=CLARITE_CLARIrepeatwheat_122822_123171_Repeat_region_194;ISBP=5_prime
chr3B	123096	123246	Name=CLARITE_CLARIrepeatwheat_122822_123171_Repeat_region_194;ISBP=3_prime;Name=CLARITE_CLARIrepeatwheat_123175_123522_Repeat_region_195;ISBP=5_prime
chr3B	123447	123597	Name=CLARITE_CLARIrepeatwheat_123175_123522_Repeat_region_195;ISBP=3_prime;Name=CLARITE_CLARIrepeatwheat_123526_123870_Repeat_region_196;ISBP=5_prime
chr3B	123795	123945	Name=CLARITE_CLARIrepeatwheat_123526_123870_Repeat_region_196;ISBP=3_prime;Name=CLARITE_CLARIrepeatwheat_123875_190011_Nested_repeat_34;ISBP=5_prime
chr3B	124154	124304	Name=CLARITE_CLARIrepeatwheat_124230_135877_Nested_repeat_35;ISBP=5_prime
chr3B	124503	124653	Name=CLARITE_CLARIrepeatwheat_124579_124926_Repeat_region_197;ISBP=5_prime
chr3B	124851	125001	Name=CLARITE_CLARIrepeatwheat_124579_124926_Repeat_region_197;ISBP=3_prime;Name=CLARITE_CLARIrepeatwheat_124930_125667_Nested_repeat_36;ISBP=5_prime
chr3B	125173	125323	Name=CLARITE_CLARIrepeatwheat_125249_125595_Repeat_region_198;ISBP=5_prime
chr3B	125520	125670	Name=CLARITE_CLARIrepeatwheat_125249_125595_Repeat_region_198;ISBP=3_prime
chr3B	125592	125742	Name=CLARITE_CLARIrepeatwheat_124930_125667_Nested_repeat_36;ISBP=3_prime;Name=CLARITE_CLARIrepeatwheat_125703_135562_Repeat_region_199;ISBP=5_prime
chr3B	135487	135637	Name=CLARITE_CLARIrepeatwheat_125703_135562_Repeat_region_199;ISBP=3_prime;Name=CLARITE_CLARIrepeatwheat_135563_135840_Repeat_region_200;ISBP=5_prime
chr3B	135765	135915	Name=CLARITE_CLARIrepeatwheat_135563_135840_Repeat_region_200;ISBP=3_prime;Name=CLARITE_CLARIrepeatwheat_124230_135877_Nested_repeat_35;ISBP=3_prime;Name=CLARITE_CLARIrepeatwheat_135892_136228_Repeat_region_201;ISBP=5_prime
chr3B	136153	136303	Name=CLARITE_CLARIrepeatwheat_135892_136228_Repeat_region_201;ISBP=3_prime;Name=CLARITE_CLARIrepeatwheat_136243_136589_Repeat_region_202;ISBP=5_prime
chr3B	136514	136664	Name=CLARITE_CLARIrepeatwheat_136243_136589_Repeat_region_202;ISBP=3_prime
chr3B	136829	136979	Name=CLARITE_CLARIrepeatwheat_136905_138832_Nested_repeat_37;ISBP=5_prime
chr3B	136920	137070	Name=CLARITE_CLARIrepeatwheat_136996_137344_Repeat_region_203;ISBP=5_prime
chr3B	137269	137419	Name=CLARITE_CLARIrepeatwheat_136996_137344_Repeat_region_203;ISBP=3_prime;Name=CLARITE_CLARIrepeatwheat_137348_137695_Repeat_region_204;ISBP=5_prime
chr3B	137620	137770	Name=CLARITE_CLARIrepeatwheat_137348_137695_Repeat_region_204;ISBP=3_prime;Name=CLARITE_CLARIrepeatwheat_137700_138045_Repeat_region_205;ISBP=5_prime
chr3B	137970	138120	Name=CLARITE_CLARIrepeatwheat_137700_138045_Repeat_region_205;ISBP=3_prime;Name=CLARITE_CLARIrepeatwheat_138052_138398_Repeat_region_206;ISBP=5_prime
chr3B	138323	138473	Name=CLARITE_CLARIrepeatwheat_138052_138398_Repeat_region_206;ISBP=3_prime;Name=CLARITE_CLARIrepeatwheat_138403_138749_Repeat_region_207;ISBP=5_prime
chr3B	138674	138824	Name=CLARITE_CLARIrepeatwheat_138403_138749_Repeat_region_207;ISBP=3_prime
chr3B	138757	138907	Name=CLARITE_CLARIrepeatwheat_136905_138832_Nested_repeat_37;ISBP=3_prime;Name=CLARITE_CLARIrepeatwheat_138839_139184_Repeat_region_208;ISBP=5_prime
chr3B	139109	139259	Name=CLARITE_CLARIrepeatwheat_138839_139184_Repeat_region_208;ISBP=3_prime;Name=CLARITE_CLARIrepeatwheat_139190_139538_Repeat_region_209;ISBP=5_prime
chr3B	139463	139613	Name=CLARITE_CLARIrepeatwheat_139190_139538_Repeat_region_209;ISBP=3_prime;Name=CLARITE_CLARIrepeatwheat_139542_139888_Repeat_region_210;ISBP=5_prime
chr3B	139813	139963	Name=CLARITE_CLARIrepeatwheat_139542_139888_Repeat_region_210;ISBP=3_prime;Name=CLARITE_CLARIrepeatwheat_139893_140241_Repeat_region_211;ISBP=5_prime
chr3B	140166	140316	Name=CLARITE_CLARIrepeatwheat_139893_140241_Repeat_region_211;ISBP=3_prime;Name=CLARITE_CLARIrepeatwheat_140251_140591_Repeat_region_212;ISBP=5_prime
chr3B	140516	140666	Name=CLARITE_CLARIrepeatwheat_140251_140591_Repeat_region_212;ISBP=3_prime;Name=CLARITE_CLARIrepeatwheat_140597_140946_Repeat_region_213;ISBP=5_prime
chr3B	140871	141021	Name=CLARITE_CLARIrepeatwheat_140597_140946_Repeat_region_213;ISBP=3_prime
chr3B	140992	141142	Name=CLARITE_CLARIrepeatwheat_141068_141415_Repeat_region_214;ISBP=5_prime
chr3B	141340	141490	Name=CLARITE_CLARIrepeatwheat_141068_141415_Repeat_region_214;ISBP=3_prime
chr3B	141392	141542	Name=CLARITE_CLARIrepeatwheat_141468_143173_Repeat_region_215;ISBP=5_prime
chr3B	143098	143248	Name=CLARITE_CLARIrepeatwheat_143174_143842_Repeat_region_216;ISBP=5_prime;Name=CLARITE_CLARIrepeatwheat_141468_143173_Repeat_region_215;ISBP=3_prime
chr3B	143767	143917	Name=CLARITE_CLARIrepeatwheat_143174_143842_Repeat_region_216;ISBP=3_prime;Name=CLARITE_CLARIrepeatwheat_143866_177512_Nested_repeat_38;ISBP=5_prime
chr3B	150737	150887	Name=CLARITE_CLARIrepeatwheat_150813_153259_Repeat_region_217;ISBP=5_prime
chr3B	153184	153334	Name=CLARITE_CLARIrepeatwheat_153260_166617_Repeat_region_218;ISBP=5_prime;Name=CLARITE_CLARIrepeatwheat_150813_153259_Repeat_region_217;ISBP=3_prime
chr3B	166542	166692	Name=CLARITE_CLARIrepeatwheat_153260_166617_Repeat_region_218;ISBP=3_prime;Name=CLARITE_CLARIrepeatwheat_166664_175498_Repeat_region_219;ISBP=5_prime
chr3B	175423	175573	Name=CLARITE_CLARIrepeatwheat_166664_175498_Repeat_region_219;ISBP=3_prime
chr3B	177437	177587	Name=CLARITE_CLARIrepeatwheat_177513_177860_Repeat_region_220;ISBP=5_prime;Name=CLARITE_CLARIrepeatwheat_143866_177512_Nested_repeat_38;ISBP=3_prime
chr3B	177785	177935	Name=CLARITE_CLARIrepeatwheat_177513_177860_Repeat_region_220;ISBP=3_prime;Name=CLARITE_CLARIrepeatwheat_177861_179269_Nested_repeat_39;ISBP=5_prime
chr3B	177906	178056	Name=CLARITE_CLARIrepeatwheat_177982_178330_Repeat_region_221;ISBP=5_prime
chr3B	178255	178405	Name=CLARITE_CLARIrepeatwheat_177982_178330_Repeat_region_221;ISBP=3_prime;Name=CLARITE_CLARIrepeatwheat_178334_178682_Repeat_region_222;ISBP=5_prime
chr3B	178607	178757	Name=CLARITE_CLARIrepeatwheat_178334_178682_Repeat_region_222;ISBP=3_prime;Name=CLARITE_CLARIrepeatwheat_178686_179033_Repeat_region_223;ISBP=5_prime
chr3B	178958	179108	Name=CLARITE_CLARIrepeatwheat_178686_179033_Repeat_region_223;ISBP=3_prime
chr3B	179194	179344	Name=CLARITE_CLARIrepeatwheat_179270_187376_Nested_repeat_40;ISBP=5_prime;Name=CLARITE_CLARIrepeatwheat_177861_179269_Nested_repeat_39;ISBP=3_prime
chr3B	179246	179396	Name=CLARITE_CLARIrepeatwheat_179322_186867_Repeat_region_224;ISBP=5_prime
chr3B	186792	186942	Name=CLARITE_CLARIrepeatwheat_179322_186867_Repeat_region_224;ISBP=3_prime
chr3B	186871	187021	Name=CLARITE_CLARIrepeatwheat_186947_187294_Repeat_region_225;ISBP=5_prime
chr3B	187219	187369	Name=CLARITE_CLARIrepeatwheat_186947_187294_Repeat_region_225;ISBP=3_prime
chr3B	187301	187451	Name=CLARITE_CLARIrepeatwheat_179270_187376_Nested_repeat_40;ISBP=3_prime
chr3B	187425	187575	Name=CLARITE_CLARIrepeatwheat_187501_187843_Repeat_region_226;ISBP=5_prime
chr3B	187768	187918	Name=CLARITE_CLARIrepeatwheat_187501_187843_Repeat_region_226;ISBP=3_prime
chr3B	187964	188114	Name=CLARITE_CLARIrepeatwheat_188040_188387_Repeat_region_227;ISBP=5_prime
chr3B	188312	188462	Name=CLARITE_CLARIrepeatwheat_188040_188387_Repeat_region_227;ISBP=3_prime
chr3B	188501	188651	Name=CLARITE_CLARIrepeatwheat_188577_188919_Repeat_region_228;ISBP=5_prime
chr3B	188844	188994	Name=CLARITE_CLARIrepeatwheat_188577_188919_Repeat_region_228;ISBP=3_prime;Name=CLARITE_CLARIrepeatwheat_188926_189264_Repeat_region_229;ISBP=5_prime
chr3B	189189	189339	Name=CLARITE_CLARIrepeatwheat_188926_189264_Repeat_region_229;ISBP=3_prime
chr3B	189278	189428	Name=CLARITE_CLARIrepeatwheat_189354_189702_Repeat_region_230;ISBP=5_prime
chr3B	189627	189777	Name=CLARITE_CLARIrepeatwheat_189354_189702_Repeat_region_230;ISBP=3_prime
chr3B	189936	190086	Name=CLARITE_CLARIrepeatwheat_123875_190011_Nested_repeat_34;ISBP=3_prime;Name=CLARITE_CLARIrepeatwheat_190012_190362_Repeat_region_231;ISBP=5_prime
chr3B	190287	190437	Name=CLARITE_CLARIrepeatwheat_190012_190362_Repeat_region_231;ISBP=3_prime;Name=CLARITE_CLARIrepeatwheat_190366_190710_Repeat_region_232;ISBP=5_prime
chr3B	190635	190785	Name=CLARITE_CLARIrepeatwheat_190711_202515_Nested_repeat_41;ISBP=5_prime;Name=CLARITE_CLARIrepeatwheat_190366_190710_Repeat_region_232;ISBP=3_prime
chr3B	200041	200191	Name=CLARITE_CLARIrepeatwheat_200117_200456_Repeat_region_233;ISBP=5_prime
chr3B	200381	200531	Name=CLARITE_CLARIrepeatwheat_200117_200456_Repeat_region_233;ISBP=3_prime;Name=CLARITE_CLARIrepeatwheat_200460_200808_Repeat_region_234;ISBP=5_prime
chr3B	200733	200883	Name=CLARITE_CLARIrepeatwheat_200460_200808_Repeat_region_234;ISBP=3_prime;Name=CLARITE_CLARIrepeatwheat_200812_201154_Repeat_region_235;ISBP=5_prime
chr3B	201079	201229	Name=CLARITE_CLARIrepeatwheat_200812_201154_Repeat_region_235;ISBP=3_prime;Name=CLARITE_CLARIrepeatwheat_201158_201505_Repeat_region_236;ISBP=5_prime
chr3B	201430	201580	Name=CLARITE_CLARIrepeatwheat_201158_201505_Repeat_region_236;ISBP=3_prime
chr3B	201634	201784	Name=CLARITE_CLARIrepeatwheat_201710_202050_Repeat_region_237;ISBP=5_prime
chr3B	201975	202125	Name=CLARITE_CLARIrepeatwheat_201710_202050_Repeat_region_237;ISBP=3_prime;Name=CLARITE_CLARIrepeatwheat_202054_202400_Repeat_region_238;ISBP=5_prime
chr3B	202325	202475	Name=CLARITE_CLARIrepeatwheat_202054_202400_Repeat_region_238;ISBP=3_prime
chr3B	202440	202590	Name=CLARITE_CLARIrepeatwheat_190711_202515_Nested_repeat_41;ISBP=3_prime
chr3B	203761	203911	Name=CLARITE_CLARIrepeatwheat_203837_205846_Repeat_region_239;ISBP=5_prime
chr3B	205771	205921	Name=CLARITE_CLARIrepeatwheat_203837_205846_Repeat_region_239;ISBP=3_prime
chr3B	205828	205978	Name=CLARITE_CLARIrepeatwheat_205904_206314_Repeat_region_240;ISBP=5_prime
chr3B	206239	206389	Name=CLARITE_CLARIrepeatwheat_205904_206314_Repeat_region_240;ISBP=3_prime;Name=CLARITE_CLARIrepeatwheat_206321_207924_Repeat_region_241;ISBP=5_prime
chr3B	207849	207999	Name=CLARITE_CLARIrepeatwheat_206321_207924_Repeat_region_241;ISBP=3_prime;Name=CLARITE_CLARIrepeatwheat_207925_208022_Repeat_region_242;ISBP=5_prime
chr3B	207947	208097	Name=CLARITE_CLARIrepeatwheat_207925_208022_Repeat_region_242;ISBP=3_prime;Name=CLARITE_CLARIrepeatwheat_208023_209330_Repeat_region_243;ISBP=5_prime
chr3B	209255	209405	Name=CLARITE_CLARIrepeatwheat_208023_209330_Repeat_region_243;ISBP=3_prime
chr3B	209380	209530	Name=CLARITE_CLARIrepeatwheat_209456_210642_Repeat_region_244;ISBP=5_prime
chr3B	210567	210717	Name=CLARITE_CLARIrepeatwheat_209456_210642_Repeat_region_244;ISBP=3_prime;Name=CLARITE_CLARIrepeatwheat_210660_211038_Repeat_region_245;ISBP=5_prime
chr3B	210963	211113	Name=CLARITE_CLARIrepeatwheat_210660_211038_Repeat_region_245;ISBP=3_prime
chr3B	211560	211710	Name=CLARITE_CLARIrepeatwheat_211636_211874_Repeat_region_246;ISBP=5_prime
chr3B	211799	211949	Name=CLARITE_CLARIrepeatwheat_211636_211874_Repeat_region_246;ISBP=3_prime
chr3B	213710	213860	Name=CLARITE_CLARIrepeatwheat_213786_213870_Repeat_region_247;ISBP=5_prime
chr3B	213795	213945	Name=CLARITE_CLARIrepeatwheat_213786_213870_Repeat_region_247;ISBP=3_prime
chr3B	225739	225889	Name=CLARITE_CLARIrepeatwheat_225815_225897_Repeat_region_248;ISBP=5_prime
chr3B	225822	225972	Name=CLARITE_CLARIrepeatwheat_225815_225897_Repeat_region_248;ISBP=3_prime
chr3B	227413	227563	Name=CLARITE_CLARIrepeatwheat_227419_227488_Repeat_region_249;ISBP=3_prime
chr3B	227524	227674	Name=CLARITE_CLARIrepeatwheat_227600_228373_Repeat_region_250;ISBP=5_prime
chr3B	228298	228448	Name=CLARITE_CLARIrepeatwheat_227600_228373_Repeat_region_250;ISBP=3_prime
chr3B	236729	236879	Name=CLARITE_CLARIrepeatwheat_236805_236995_Repeat_region_251;ISBP=5_prime
chr3B	236920	237070	Name=CLARITE_CLARIrepeatwheat_236805_236995_Repeat_region_251;ISBP=3_prime
chr3B	244143	244293	Name=CLARITE_CLARIrepeatwheat_244219_245958_Repeat_region_252;ISBP=5_prime
chr3B	245883	246033	Name=CLARITE_CLARIrepeatwheat_244219_245958_Repeat_region_252;ISBP=3_prime;Name=CLARITE_CLARIrepeatwheat_245959_262954_Nested_repeat_42;ISBP=5_prime
chr3B	247844	247994	Name=CLARITE_CLARIrepeatwheat_247920_261302_Repeat_region_253;ISBP=5_prime
chr3B	261227	261377	Name=CLARITE_CLARIrepeatwheat_247920_261302_Repeat_region_253;ISBP=3_prime
chr3B	262879	263029	Name=CLARITE_CLARIrepeatwheat_245959_262954_Nested_repeat_42;ISBP=3_prime
chr3B	269820	269970	Name=CLARITE_CLARIrepeatwheat_269896_273175_Repeat_region_254;ISBP=5_prime
chr3B	273100	273250	Name=CLARITE_CLARIrepeatwheat_269896_273175_Repeat_region_254;ISBP=3_prime
chr3B	274021	274171	Name=CLARITE_CLARIrepeatwheat_274097_274358_Repeat_region_255;ISBP=5_prime
chr3B	274283	274433	Name=CLARITE_CLARIrepeatwheat_274097_274358_Repeat_region_255;ISBP=3_prime
chr3B	278427	278577	Name=CLARITE_CLARIrepeatwheat_278371_278502_Repeat_region_256;ISBP=3_prime
chr3B	279322	279472	Name=CLARITE_CLARIrepeatwheat_279398_279598_Repeat_region_257;ISBP=5_prime
chr3B	279523	279673	Name=CLARITE_CLARIrepeatwheat_279398_279598_Repeat_region_257;ISBP=3_prime
chr3B	280252	280402	Name=CLARITE_CLARIrepeatwheat_280328_283319_Repeat_region_258;ISBP=5_prime
chr3B	283244	283394	Name=CLARITE_CLARIrepeatwheat_280328_283319_Repeat_region_258;ISBP=3_prime
chr3B	295553	295703	Name=CLARITE_CLARIrepeatwheat_295629_295713_Repeat_region_260;ISBP=5_prime
chr3B	295638	295788	Name=CLARITE_CLARIrepeatwheat_295629_295713_Repeat_region_260;ISBP=3_prime
chr3B	297575	297725	Name=CLARITE_CLARIrepeatwheat_297651_299584_Repeat_region_261;ISBP=5_prime
chr3B	299509	299659	Name=CLARITE_CLARIrepeatwheat_297651_299584_Repeat_region_261;ISBP=3_prime
chr3B	299568	299718	Name=CLARITE_CLARIrepeatwheat_299644_300083_Repeat_region_262;ISBP=5_prime
chr3B	300008	300158	Name=CLARITE_CLARIrepeatwheat_299644_300083_Repeat_region_262;ISBP=3_prime
chr3B	304576	304726	Name=CLARITE_CLARIrepeatwheat_304652_310957_Repeat_region_263;ISBP=5_prime
chr3B	310882	311032	Name=CLARITE_CLARIrepeatwheat_304652_310957_Repeat_region_263;ISBP=3_prime
chr3B	315367	315517	Name=CLARITE_CLARIrepeatwheat_315443_315570_Repeat_region_264;ISBP=5_prime
chr3B	315495	315645	Name=CLARITE_CLARIrepeatwheat_315443_315570_Repeat_region_264;ISBP=3_prime
chr3B	318350	318500	Name=CLARITE_CLARIrepeatwheat_318426_318492_Repeat_region_265;ISBP=5_prime
chr3B	318417	318567	Name=CLARITE_CLARIrepeatwheat_318426_318492_Repeat_region_265;ISBP=3_prime
chr3B	319876	320026	Name=CLARITE_CLARIrepeatwheat_319952_320482_Repeat_region_266;ISBP=5_prime
chr3B	320407	320557	Name=CLARITE_CLARIrepeatwheat_319952_320482_Repeat_region_266;ISBP=3_prime;Name=CLARITE_CLARIrepeatwheat_320483_320696_Repeat_region_267;ISBP=5_prime
chr3B	320621	320771	Name=CLARITE_CLARIrepeatwheat_320483_320696_Repeat_region_267;ISBP=3_prime;Name=CLARITE_CLARIrepeatwheat_320697_321846_Repeat_region_268;ISBP=5_prime
chr3B	321771	321921	Name=CLARITE_CLARIrepeatwheat_320697_321846_Repeat_region_268;ISBP=3_prime
chr3B	324142	324292	Name=CLARITE_CLARIrepeatwheat_324218_331194_Repeat_region_269;ISBP=5_prime
chr3B	331119	331269	Name=CLARITE_CLARIrepeatwheat_324218_331194_Repeat_region_269;ISBP=3_prime
chr3B	331772	331922	Name=CLARITE_CLARIrepeatwheat_331848_332067_Repeat_region_270;ISBP=5_prime
chr3B	331992	332142	Name=CLARITE_CLARIrepeatwheat_331848_332067_Repeat_region_270;ISBP=3_prime
chr3B	333269	333419	Name=CLARITE_CLARIrepeatwheat_333345_333854_Repeat_region_271;ISBP=5_prime
chr3B	333779	333929	Name=CLARITE_CLARIrepeatwheat_333345_333854_Repeat_region_271;ISBP=3_prime
chr3B	339470	339620	Name=CLARITE_CLARIrepeatwheat_339546_340220_Repeat_region_272;ISBP=5_prime
chr3B	340145	340295	Name=CLARITE_CLARIrepeatwheat_339546_340220_Repeat_region_272;ISBP=3_prime
chr3B	344352	344502	Name=CLARITE_CLARIrepeatwheat_344428_344891_Repeat_region_273;ISBP=5_prime
chr3B	344816	344966	Name=CLARITE_CLARIrepeatwheat_344428_344891_Repeat_region_273;ISBP=3_prime
chr3B	345621	345771	Name=CLARITE_CLARIrepeatwheat_345697_345886_Repeat_region_274;ISBP=5_prime
chr3B	345811	345961	Name=CLARITE_CLARIrepeatwheat_345697_345886_Repeat_region_274;ISBP=3_prime
chr3B	347146	347296	Name=CLARITE_CLARIrepeatwheat_347222_353383_Nested_repeat_43;ISBP=5_prime
chr3B	349570	349720	Name=CLARITE_CLARIrepeatwheat_349646_351260_Repeat_region_275;ISBP=5_prime
chr3B	351185	351335	Name=CLARITE_CLARIrepeatwheat_349646_351260_Repeat_region_275;ISBP=3_prime
chr3B	353308	353458	Name=CLARITE_CLARIrepeatwheat_353384_354327_Repeat_region_276;ISBP=5_prime;Name=CLARITE_CLARIrepeatwheat_347222_353383_Nested_repeat_43;ISBP=3_prime
chr3B	354252	354402	Name=CLARITE_CLARIrepeatwheat_353384_354327_Repeat_region_276;ISBP=3_prime;Name=CLARITE_CLARIrepeatwheat_354330_357720_Repeat_region_277;ISBP=5_prime
chr3B	357645	357795	Name=CLARITE_CLARIrepeatwheat_354330_357720_Repeat_region_277;ISBP=3_prime;Name=CLARITE_CLARIrepeatwheat_357734_358471_Repeat_region_278;ISBP=5_prime
chr3B	358396	358546	Name=CLARITE_CLARIrepeatwheat_358472_360043_Repeat_region_279;ISBP=5_prime;Name=CLARITE_CLARIrepeatwheat_357734_358471_Repeat_region_278;ISBP=3_prime
chr3B	359968	360118	Name=CLARITE_CLARIrepeatwheat_358472_360043_Repeat_region_279;ISBP=3_prime
chr3B	360028	360178	Name=CLARITE_CLARIrepeatwheat_360104_360753_Repeat_region_280;ISBP=5_prime
chr3B	360678	360828	Name=CLARITE_CLARIrepeatwheat_360754_369404_Repeat_region_281;ISBP=5_prime;Name=CLARITE_CLARIrepeatwheat_360104_360753_Repeat_region_280;ISBP=3_prime
chr3B	369329	369479	Name=CLARITE_CLARIrepeatwheat_360754_369404_Repeat_region_281;ISBP=3_prime
chr3B	374807	374957	Name=CLARITE_CLARIrepeatwheat_374883_375158_Repeat_region_282;ISBP=5_prime
chr3B	375083	375233	Name=CLARITE_CLARIrepeatwheat_374883_375158_Repeat_region_282;ISBP=3_prime
chr3B	375245	375395	Name=CLARITE_CLARIrepeatwheat_375321_375669_Repeat_region_283;ISBP=5_prime
chr3B	375594	375744	Name=CLARITE_CLARIrepeatwheat_375321_375669_Repeat_region_283;ISBP=3_prime;Name=CLARITE_CLARIrepeatwheat_375673_376012_Repeat_region_284;ISBP=5_prime
chr3B	375937	376087	Name=CLARITE_CLARIrepeatwheat_375673_376012_Repeat_region_284;ISBP=3_prime;Name=CLARITE_CLARIrepeatwheat_376016_376364_Repeat_region_285;ISBP=5_prime
chr3B	376289	376439	Name=CLARITE_CLARIrepeatwheat_376016_376364_Repeat_region_285;ISBP=3_prime;Name=CLARITE_CLARIrepeatwheat_376369_376718_Repeat_region_286;ISBP=5_prime
chr3B	376643	376793	Name=CLARITE_CLARIrepeatwheat_376369_376718_Repeat_region_286;ISBP=3_prime;Name=CLARITE_CLARIrepeatwheat_376722_376970_Repeat_region_287;ISBP=5_prime
chr3B	377668	377818	Name=CLARITE_CLARIrepeatwheat_377395_377743_Repeat_region_288;ISBP=3_prime;Name=CLARITE_CLARIrepeatwheat_377747_378096_Repeat_region_289;ISBP=5_prime
chr3B	378021	378171	Name=CLARITE_CLARIrepeatwheat_377747_378096_Repeat_region_289;ISBP=3_prime;Name=CLARITE_CLARIrepeatwheat_378100_378423_Repeat_region_290;ISBP=5_prime
chr3B	378348	378498	Name=CLARITE_CLARIrepeatwheat_378100_378423_Repeat_region_290;ISBP=3_prime;Name=CLARITE_CLARIrepeatwheat_378441_378791_Repeat_region_291;ISBP=5_prime
chr3B	378716	378866	Name=CLARITE_CLARIrepeatwheat_378441_378791_Repeat_region_291;ISBP=3_prime;Name=CLARITE_CLARIrepeatwheat_378795_379132_Repeat_region_292;ISBP=5_prime
chr3B	379651	379801	Name=CLARITE_CLARIrepeatwheat_379389_379726_Repeat_region_293;ISBP=3_prime;Name=CLARITE_CLARIrepeatwheat_379730_380081_Repeat_region_294;ISBP=5_prime
chr3B	380006	380156	Name=CLARITE_CLARIrepeatwheat_379730_380081_Repeat_region_294;ISBP=3_prime;Name=CLARITE_CLARIrepeatwheat_380088_380421_Repeat_region_295;ISBP=5_prime
chr3B	380346	380496	Name=CLARITE_CLARIrepeatwheat_380088_380421_Repeat_region_295;ISBP=3_prime;Name=CLARITE_CLARIrepeatwheat_380426_380772_Repeat_region_296;ISBP=5_prime
chr3B	380697	380847	Name=CLARITE_CLARIrepeatwheat_380426_380772_Repeat_region_296;ISBP=3_prime;Name=CLARITE_CLARIrepeatwheat_380776_385682_Nested_repeat_44;ISBP=5_prime
chr3B	381055	381205	Name=CLARITE_CLARIrepeatwheat_381131_381456_Repeat_region_297;ISBP=5_prime
chr3B	381381	381531	Name=CLARITE_CLARIrepeatwheat_381131_381456_Repeat_region_297;ISBP=3_prime;Name=CLARITE_CLARIrepeatwheat_381460_381808_Repeat_region_298;ISBP=5_prime
chr3B	381733	381883	Name=CLARITE_CLARIrepeatwheat_381460_381808_Repeat_region_298;ISBP=3_prime;Name=CLARITE_CLARIrepeatwheat_381812_382161_Repeat_region_299;ISBP=5_prime
chr3B	382086	382236	Name=CLARITE_CLARIrepeatwheat_381812_382161_Repeat_region_299;ISBP=3_prime;Name=CLARITE_CLARIrepeatwheat_382166_382516_Repeat_region_300;ISBP=5_prime
chr3B	382441	382591	Name=CLARITE_CLARIrepeatwheat_382166_382516_Repeat_region_300;ISBP=3_prime;Name=CLARITE_CLARIrepeatwheat_382520_382859_Repeat_region_301;ISBP=5_prime
chr3B	382784	382934	Name=CLARITE_CLARIrepeatwheat_382520_382859_Repeat_region_301;ISBP=3_prime;Name=CLARITE_CLARIrepeatwheat_382861_383210_Repeat_region_302;ISBP=5_prime
chr3B	383135	383285	Name=CLARITE_CLARIrepeatwheat_382861_383210_Repeat_region_302;ISBP=3_prime;Name=CLARITE_CLARIrepeatwheat_383215_383565_Repeat_region_303;ISBP=5_prime
chr3B	383490	383640	Name=CLARITE_CLARIrepeatwheat_383215_383565_Repeat_region_303;ISBP=3_prime;Name=CLARITE_CLARIrepeatwheat_383569_384739_Nested_repeat_45;ISBP=5_prime
chr3B	383834	383984	Name=CLARITE_CLARIrepeatwheat_383910_384254_Repeat_region_304;ISBP=5_prime
chr3B	384179	384329	Name=CLARITE_CLARIrepeatwheat_383910_384254_Repeat_region_304;ISBP=3_prime;Name=CLARITE_CLARIrepeatwheat_384258_384568_Repeat_region_305;ISBP=5_prime
chr3B	384493	384643	Name=CLARITE_CLARIrepeatwheat_384258_384568_Repeat_region_305;ISBP=3_prime
chr3B	385607	385757	Name=CLARITE_CLARIrepeatwheat_380776_385682_Nested_repeat_44;ISBP=3_prime;Name=CLARITE_CLARIrepeatwheat_385686_386470_Nested_repeat_46;ISBP=5_prime
chr3B	385924	386074	Name=CLARITE_CLARIrepeatwheat_386000_386348_Repeat_region_306;ISBP=5_prime
chr3B	386273	386423	Name=CLARITE_CLARIrepeatwheat_386000_386348_Repeat_region_306;ISBP=3_prime
chr3B	386395	386545	Name=CLARITE_CLARIrepeatwheat_386471_386809_Repeat_region_307;ISBP=5_prime;Name=CLARITE_CLARIrepeatwheat_385686_386470_Nested_repeat_46;ISBP=3_prime
chr3B	386734	386884	Name=CLARITE_CLARIrepeatwheat_386471_386809_Repeat_region_307;ISBP=3_prime;Name=CLARITE_CLARIrepeatwheat_386826_387164_Repeat_region_308;ISBP=5_prime
chr3B	387089	387239	Name=CLARITE_CLARIrepeatwheat_386826_387164_Repeat_region_308;ISBP=3_prime;Name=CLARITE_CLARIrepeatwheat_387168_387518_Repeat_region_309;ISBP=5_prime
chr3B	387443	387593	Name=CLARITE_CLARIrepeatwheat_387168_387518_Repeat_region_309;ISBP=3_prime;Name=CLARITE_CLARIrepeatwheat_387522_387872_Repeat_region_310;ISBP=5_prime
chr3B	387797	387947	Name=CLARITE_CLARIrepeatwheat_387522_387872_Repeat_region_310;ISBP=3_prime;Name=CLARITE_CLARIrepeatwheat_387877_388199_Repeat_region_311;ISBP=5_prime
chr3B	388124	388274	Name=CLARITE_CLARIrepeatwheat_387877_388199_Repeat_region_311;ISBP=3_prime;Name=CLARITE_CLARIrepeatwheat_388204_388540_Repeat_region_312;ISBP=5_prime
chr3B	388465	388615	Name=CLARITE_CLARIrepeatwheat_388204_388540_Repeat_region_312;ISBP=3_prime;Name=CLARITE_CLARIrepeatwheat_388546_388895_Repeat_region_313;ISBP=5_prime
chr3B	388820	388970	Name=CLARITE_CLARIrepeatwheat_388546_388895_Repeat_region_313;ISBP=3_prime;Name=CLARITE_CLARIrepeatwheat_388899_389246_Repeat_region_314;ISBP=5_prime
chr3B	389516	389666	Name=CLARITE_CLARIrepeatwheat_389254_389591_Repeat_region_315;ISBP=3_prime;Name=CLARITE_CLARIrepeatwheat_389595_389932_Repeat_region_316;ISBP=5_prime
chr3B	389857	390007	Name=CLARITE_CLARIrepeatwheat_389595_389932_Repeat_region_316;ISBP=3_prime;Name=CLARITE_CLARIrepeatwheat_389936_390285_Repeat_region_317;ISBP=5_prime
chr3B	390210	390360	Name=CLARITE_CLARIrepeatwheat_389936_390285_Repeat_region_317;ISBP=3_prime;Name=CLARITE_CLARIrepeatwheat_390290_390639_Repeat_region_318;ISBP=5_prime
chr3B	390564	390714	Name=CLARITE_CLARIrepeatwheat_390290_390639_Repeat_region_318;ISBP=3_prime;Name=CLARITE_CLARIrepeatwheat_390643_390993_Repeat_region_319;ISBP=5_prime
chr3B	390918	391068	Name=CLARITE_CLARIrepeatwheat_390643_390993_Repeat_region_319;ISBP=3_prime
chr3B	391012	391162	Name=CLARITE_CLARIrepeatwheat_391088_391424_Repeat_region_320;ISBP=5_prime
chr3B	391349	391499	Name=CLARITE_CLARIrepeatwheat_391088_391424_Repeat_region_320;ISBP=3_prime;Name=CLARITE_CLARIrepeatwheat_391430_391777_Repeat_region_321;ISBP=5_prime
chr3B	391702	391852	Name=CLARITE_CLARIrepeatwheat_391430_391777_Repeat_region_321;ISBP=3_prime;Name=CLARITE_CLARIrepeatwheat_391782_392130_Repeat_region_322;ISBP=5_prime
chr3B	392055	392205	Name=CLARITE_CLARIrepeatwheat_391782_392130_Repeat_region_322;ISBP=3_prime;Name=CLARITE_CLARIrepeatwheat_392134_392481_Repeat_region_323;ISBP=5_prime
chr3B	392751	392901	Name=CLARITE_CLARIrepeatwheat_392489_392826_Repeat_region_324;ISBP=3_prime;Name=CLARITE_CLARIrepeatwheat_392830_393167_Repeat_region_325;ISBP=5_prime
chr3B	393092	393242	Name=CLARITE_CLARIrepeatwheat_392830_393167_Repeat_region_325;ISBP=3_prime;Name=CLARITE_CLARIrepeatwheat_393171_393520_Repeat_region_326;ISBP=5_prime
chr3B	393445	393595	Name=CLARITE_CLARIrepeatwheat_393171_393520_Repeat_region_326;ISBP=3_prime;Name=CLARITE_CLARIrepeatwheat_393525_393873_Repeat_region_327;ISBP=5_prime
chr3B	393798	393948	Name=CLARITE_CLARIrepeatwheat_393525_393873_Repeat_region_327;ISBP=3_prime;Name=CLARITE_CLARIrepeatwheat_393877_394227_Repeat_region_328;ISBP=5_prime
chr3B	394152	394302	Name=CLARITE_CLARIrepeatwheat_393877_394227_Repeat_region_328;ISBP=3_prime
chr3B	394246	394396	Name=CLARITE_CLARIrepeatwheat_394322_394659_Repeat_region_329;ISBP=5_prime
chr3B	394584	394734	Name=CLARITE_CLARIrepeatwheat_394322_394659_Repeat_region_329;ISBP=3_prime
chr3B	394816	394966	Name=CLARITE_CLARIrepeatwheat_394892_396403_Nested_repeat_47;ISBP=5_prime
chr3B	396328	396478	Name=CLARITE_CLARIrepeatwheat_394892_396403_Nested_repeat_47;ISBP=3_prime;Name=CLARITE_CLARIrepeatwheat_396404_396741_Repeat_region_331;ISBP=5_prime
chr3B	396666	396816	Name=CLARITE_CLARIrepeatwheat_396404_396741_Repeat_region_331;ISBP=3_prime;Name=CLARITE_CLARIrepeatwheat_396746_397095_Repeat_region_332;ISBP=5_prime
chr3B	397020	397170	Name=CLARITE_CLARIrepeatwheat_396746_397095_Repeat_region_332;ISBP=3_prime;Name=CLARITE_CLARIrepeatwheat_397100_398925_Nested_repeat_48;ISBP=5_prime
chr3B	397397	397547	Name=CLARITE_CLARIrepeatwheat_397473_397593_Repeat_region_333;ISBP=5_prime
chr3B	398850	399000	Name=CLARITE_CLARIrepeatwheat_398926_399275_Repeat_region_334;ISBP=5_prime;Name=CLARITE_CLARIrepeatwheat_397100_398925_Nested_repeat_48;ISBP=3_prime
chr3B	399200	399350	Name=CLARITE_CLARIrepeatwheat_398926_399275_Repeat_region_334;ISBP=3_prime;Name=CLARITE_CLARIrepeatwheat_399280_399398_Repeat_region_335;ISBP=5_prime
chr3B	399323	399473	Name=CLARITE_CLARIrepeatwheat_399399_399606_Repeat_region_336;ISBP=5_prime;Name=CLARITE_CLARIrepeatwheat_399280_399398_Repeat_region_335;ISBP=3_prime
chr3B	399531	399681	Name=CLARITE_CLARIrepeatwheat_399607_399944_Repeat_region_337;ISBP=5_prime;Name=CLARITE_CLARIrepeatwheat_399399_399606_Repeat_region_336;ISBP=3_prime
chr3B	399869	400019	Name=CLARITE_CLARIrepeatwheat_399607_399944_Repeat_region_337;ISBP=3_prime;Name=CLARITE_CLARIrepeatwheat_399949_400298_Repeat_region_338;ISBP=5_prime
chr3B	400223	400373	Name=CLARITE_CLARIrepeatwheat_399949_400298_Repeat_region_338;ISBP=3_prime;Name=CLARITE_CLARIrepeatwheat_400303_400510_Repeat_region_339;ISBP=5_prime
chr3B	400761	400911	Name=CLARITE_CLARIrepeatwheat_400511_400836_Repeat_region_340;ISBP=3_prime;Name=CLARITE_CLARIrepeatwheat_400840_401212_Repeat_region_341;ISBP=5_prime
chr3B	401137	401287	Name=CLARITE_CLARIrepeatwheat_400840_401212_Repeat_region_341;ISBP=3_prime;Name=CLARITE_CLARIrepeatwheat_401217_403222_Nested_repeat_49;ISBP=5_prime
chr3B	401482	401632	Name=CLARITE_CLARIrepeatwheat_401558_401895_Repeat_region_342;ISBP=5_prime
chr3B	401820	401970	Name=CLARITE_CLARIrepeatwheat_401558_401895_Repeat_region_342;ISBP=3_prime;Name=CLARITE_CLARIrepeatwheat_401901_402251_Repeat_region_343;ISBP=5_prime
chr3B	402176	402326	Name=CLARITE_CLARIrepeatwheat_401901_402251_Repeat_region_343;ISBP=3_prime;Name=CLARITE_CLARIrepeatwheat_402255_402591_Repeat_region_344;ISBP=5_prime
chr3B	402516	402666	Name=CLARITE_CLARIrepeatwheat_402255_402591_Repeat_region_344;ISBP=3_prime;Name=CLARITE_CLARIrepeatwheat_402595_402945_Repeat_region_345;ISBP=5_prime
chr3B	402870	403020	Name=CLARITE_CLARIrepeatwheat_402595_402945_Repeat_region_345;ISBP=3_prime
chr3B	403147	403297	Name=CLARITE_CLARIrepeatwheat_401217_403222_Nested_repeat_49;ISBP=3_prime;Name=CLARITE_CLARIrepeatwheat_403223_403249_Repeat_region_346;ISBP=5_prime;Name=CLARITE_CLARIrepeatwheat_403223_403249_Repeat_region_346;ISBP=3_prime
chr3B	403460	403610	Name=CLARITE_CLARIrepeatwheat_403536_403807_Repeat_region_347;ISBP=5_prime
chr3B	403732	403882	Name=CLARITE_CLARIrepeatwheat_403536_403807_Repeat_region_347;ISBP=3_prime;Name=CLARITE_CLARIrepeatwheat_403816_404168_Repeat_region_348;ISBP=5_prime
chr3B	404093	404243	Name=CLARITE_CLARIrepeatwheat_403816_404168_Repeat_region_348;ISBP=3_prime;Name=CLARITE_CLARIrepeatwheat_404172_404522_Repeat_region_349;ISBP=5_prime
chr3B	404447	404597	Name=CLARITE_CLARIrepeatwheat_404172_404522_Repeat_region_349;ISBP=3_prime;Name=CLARITE_CLARIrepeatwheat_404527_404734_Repeat_region_350;ISBP=5_prime
chr3B	404659	404809	Name=CLARITE_CLARIrepeatwheat_404527_404734_Repeat_region_350;ISBP=3_prime;Name=CLARITE_CLARIrepeatwheat_404735_405084_Repeat_region_351;ISBP=5_prime
chr3B	405009	405159	Name=CLARITE_CLARIrepeatwheat_404735_405084_Repeat_region_351;ISBP=3_prime;Name=CLARITE_CLARIrepeatwheat_405088_405413_Repeat_region_352;ISBP=5_prime
chr3B	405338	405488	Name=CLARITE_CLARIrepeatwheat_405088_405413_Repeat_region_352;ISBP=3_prime;Name=CLARITE_CLARIrepeatwheat_405429_407211_Nested_repeat_50;ISBP=5_prime
chr3B	405471	405621	Name=CLARITE_CLARIrepeatwheat_405547_405885_Repeat_region_353;ISBP=5_prime
chr3B	405810	405960	Name=CLARITE_CLARIrepeatwheat_405547_405885_Repeat_region_353;ISBP=3_prime;Name=CLARITE_CLARIrepeatwheat_405890_406240_Repeat_region_354;ISBP=5_prime
chr3B	406165	406315	Name=CLARITE_CLARIrepeatwheat_405890_406240_Repeat_region_354;ISBP=3_prime;Name=CLARITE_CLARIrepeatwheat_406244_406580_Repeat_region_355;ISBP=5_prime
chr3B	406505	406655	Name=CLARITE_CLARIrepeatwheat_406244_406580_Repeat_region_355;ISBP=3_prime;Name=CLARITE_CLARIrepeatwheat_406584_406934_Repeat_region_356;ISBP=5_prime
chr3B	406859	407009	Name=CLARITE_CLARIrepeatwheat_406584_406934_Repeat_region_356;ISBP=3_prime
chr3B	407449	407599	Name=CLARITE_CLARIrepeatwheat_407525_414137_Nested_repeat_51;ISBP=5_prime
chr3B	407727	407877	Name=CLARITE_CLARIrepeatwheat_407803_408153_Repeat_region_358;ISBP=5_prime
chr3B	408078	408228	Name=CLARITE_CLARIrepeatwheat_407803_408153_Repeat_region_358;ISBP=3_prime;Name=CLARITE_CLARIrepeatwheat_408157_408507_Repeat_region_359;ISBP=5_prime
chr3B	408432	408582	Name=CLARITE_CLARIrepeatwheat_408157_408507_Repeat_region_359;ISBP=3_prime;Name=CLARITE_CLARIrepeatwheat_408512_408719_Repeat_region_360;ISBP=5_prime
chr3B	408644	408794	Name=CLARITE_CLARIrepeatwheat_408512_408719_Repeat_region_360;ISBP=3_prime;Name=CLARITE_CLARIrepeatwheat_408720_409069_Repeat_region_361;ISBP=5_prime
chr3B	408994	409144	Name=CLARITE_CLARIrepeatwheat_408720_409069_Repeat_region_361;ISBP=3_prime;Name=CLARITE_CLARIrepeatwheat_409073_409398_Repeat_region_362;ISBP=5_prime
chr3B	409323	409473	Name=CLARITE_CLARIrepeatwheat_409073_409398_Repeat_region_362;ISBP=3_prime;Name=CLARITE_CLARIrepeatwheat_409414_411195_Nested_repeat_52;ISBP=5_prime
chr3B	409456	409606	Name=CLARITE_CLARIrepeatwheat_409532_409870_Repeat_region_363;ISBP=5_prime
chr3B	409795	409945	Name=CLARITE_CLARIrepeatwheat_409532_409870_Repeat_region_363;ISBP=3_prime;Name=CLARITE_CLARIrepeatwheat_409875_410225_Repeat_region_364;ISBP=5_prime
chr3B	410150	410300	Name=CLARITE_CLARIrepeatwheat_409875_410225_Repeat_region_364;ISBP=3_prime;Name=CLARITE_CLARIrepeatwheat_410229_410565_Repeat_region_365;ISBP=5_prime
chr3B	410843	410993	Name=CLARITE_CLARIrepeatwheat_410569_410918_Repeat_region_366;ISBP=3_prime
chr3B	411120	411270	Name=CLARITE_CLARIrepeatwheat_409414_411195_Nested_repeat_52;ISBP=3_prime;Name=CLARITE_CLARIrepeatwheat_411196_411222_Repeat_region_367;ISBP=5_prime;Name=CLARITE_CLARIrepeatwheat_411196_411222_Repeat_region_367;ISBP=3_prime
chr3B	411434	411584	Name=CLARITE_CLARIrepeatwheat_411510_411778_Repeat_region_368;ISBP=5_prime
chr3B	412744	412894	Name=CLARITE_CLARIrepeatwheat_412820_413158_Repeat_region_371;ISBP=5_prime
chr3B	413083	413233	Name=CLARITE_CLARIrepeatwheat_412820_413158_Repeat_region_371;ISBP=3_prime
chr3B	413435	413585	Name=CLARITE_CLARIrepeatwheat_412495_413510_Nested_repeat_53;ISBP=3_prime;Name=CLARITE_CLARIrepeatwheat_413553_413580_Repeat_region_372;ISBP=5_prime
chr3B	413505	413655	Name=CLARITE_CLARIrepeatwheat_413553_413580_Repeat_region_372;ISBP=3_prime
chr3B	415324	415474	Name=CLARITE_CLARIrepeatwheat_415062_415399_Repeat_region_376;ISBP=3_prime;Name=CLARITE_CLARIrepeatwheat_415404_415753_Repeat_region_377;ISBP=5_prime
chr3B	415678	415828	Name=CLARITE_CLARIrepeatwheat_415404_415753_Repeat_region_377;ISBP=3_prime;Name=CLARITE_CLARIrepeatwheat_415758_415965_Repeat_region_378;ISBP=5_prime
chr3B	415890	416040	Name=CLARITE_CLARIrepeatwheat_415966_416286_Repeat_region_379;ISBP=5_prime;Name=CLARITE_CLARIrepeatwheat_415758_415965_Repeat_region_378;ISBP=3_prime
chr3B	419165	419315	Name=CLARITE_CLARIrepeatwheat_419110_419240_Repeat_region_383;ISBP=3_prime
chr3B	419237	419387	Name=CLARITE_CLARIrepeatwheat_418772_419312_Nested_repeat_54;ISBP=3_prime;Name=CLARITE_CLARIrepeatwheat_419313_419638_Repeat_region_384;ISBP=5_prime
chr3B	419563	419713	Name=CLARITE_CLARIrepeatwheat_419313_419638_Repeat_region_384;ISBP=3_prime;Name=CLARITE_CLARIrepeatwheat_419642_419990_Repeat_region_385;ISBP=5_prime
chr3B	419915	420065	Name=CLARITE_CLARIrepeatwheat_419642_419990_Repeat_region_385;ISBP=3_prime;Name=CLARITE_CLARIrepeatwheat_419994_423381_Nested_repeat_55;ISBP=5_prime
chr3B	420036	420186	Name=CLARITE_CLARIrepeatwheat_420112_420430_Repeat_region_386;ISBP=5_prime
chr3B	420708	420858	Name=CLARITE_CLARIrepeatwheat_420434_420783_Repeat_region_387;ISBP=3_prime;Name=CLARITE_CLARIrepeatwheat_420787_421136_Repeat_region_388;ISBP=5_prime
chr3B	421414	421564	Name=CLARITE_CLARIrepeatwheat_421141_421489_Repeat_region_389;ISBP=3_prime;Name=CLARITE_CLARIrepeatwheat_421493_421844_Repeat_region_390;ISBP=5_prime
chr3B	421769	421919	Name=CLARITE_CLARIrepeatwheat_421493_421844_Repeat_region_390;ISBP=3_prime;Name=CLARITE_CLARIrepeatwheat_421848_422185_Repeat_region_391;ISBP=5_prime
chr3B	422110	422260	Name=CLARITE_CLARIrepeatwheat_421848_422185_Repeat_region_391;ISBP=3_prime;Name=CLARITE_CLARIrepeatwheat_422189_422528_Repeat_region_392;ISBP=5_prime
chr3B	422795	422945	Name=CLARITE_CLARIrepeatwheat_422533_422870_Repeat_region_393;ISBP=3_prime;Name=CLARITE_CLARIrepeatwheat_422874_423222_Repeat_region_394;ISBP=5_prime
chr3B	423147	423297	Name=CLARITE_CLARIrepeatwheat_422874_423222_Repeat_region_394;ISBP=3_prime
chr3B	423306	423456	Name=CLARITE_CLARIrepeatwheat_419994_423381_Nested_repeat_55;ISBP=3_prime;Name=CLARITE_CLARIrepeatwheat_423384_423407_Repeat_region_395;ISBP=5_prime;Name=CLARITE_CLARIrepeatwheat_423384_423407_Repeat_region_395;ISBP=3_prime;Name=CLARITE_CLARIrepeatwheat_423408_423661_Repeat_region_396;ISBP=5_prime
chr3B	423586	423736	Name=CLARITE_CLARIrepeatwheat_423408_423661_Repeat_region_396;ISBP=3_prime;Name=CLARITE_CLARIrepeatwheat_423662_423927_Repeat_region_397;ISBP=5_prime
chr3B	423852	424002	Name=CLARITE_CLARIrepeatwheat_423662_423927_Repeat_region_397;ISBP=3_prime;Name=CLARITE_CLARIrepeatwheat_423936_424554_Nested_repeat_56;ISBP=5_prime
chr3B	424195	424345	Name=CLARITE_CLARIrepeatwheat_424271_424374_Repeat_region_398;ISBP=5_prime
chr3B	424299	424449	Name=CLARITE_CLARIrepeatwheat_424271_424374_Repeat_region_398;ISBP=3_prime
chr3B	424479	424629	Name=CLARITE_CLARIrepeatwheat_424555_424877_Repeat_region_399;ISBP=5_prime;Name=CLARITE_CLARIrepeatwheat_423936_424554_Nested_repeat_56;ISBP=3_prime
chr3B	424802	424952	Name=CLARITE_CLARIrepeatwheat_424555_424877_Repeat_region_399;ISBP=3_prime;Name=CLARITE_CLARIrepeatwheat_424882_425207_Repeat_region_400;ISBP=5_prime
chr3B	425132	425282	Name=CLARITE_CLARIrepeatwheat_424882_425207_Repeat_region_400;ISBP=3_prime;Name=CLARITE_CLARIrepeatwheat_425211_425559_Repeat_region_401;ISBP=5_prime
chr3B	425484	425634	Name=CLARITE_CLARIrepeatwheat_425211_425559_Repeat_region_401;ISBP=3_prime;Name=CLARITE_CLARIrepeatwheat_425563_429199_Nested_repeat_57;ISBP=5_prime
chr3B	425830	425980	Name=CLARITE_CLARIrepeatwheat_425906_426253_Repeat_region_402;ISBP=5_prime
chr3B	426178	426328	Name=CLARITE_CLARIrepeatwheat_425906_426253_Repeat_region_402;ISBP=3_prime;Name=CLARITE_CLARIrepeatwheat_426258_427591_Nested_repeat_58;ISBP=5_prime
chr3B	426536	426686	Name=CLARITE_CLARIrepeatwheat_426612_426950_Repeat_region_403;ISBP=5_prime
chr3B	426875	427025	Name=CLARITE_CLARIrepeatwheat_426612_426950_Repeat_region_403;ISBP=3_prime;Name=CLARITE_CLARIrepeatwheat_426954_427303_Repeat_region_404;ISBP=5_prime
chr3B	427228	427378	Name=CLARITE_CLARIrepeatwheat_426954_427303_Repeat_region_404;ISBP=3_prime
chr3B	427516	427666	Name=CLARITE_CLARIrepeatwheat_427592_428361_Repeat_region_405;ISBP=5_prime;Name=CLARITE_CLARIrepeatwheat_426258_427591_Nested_repeat_58;ISBP=3_prime
chr3B	428286	428436	Name=CLARITE_CLARIrepeatwheat_427592_428361_Repeat_region_405;ISBP=3_prime
chr3B	428594	428744	Name=CLARITE_CLARIrepeatwheat_428670_429126_Repeat_region_406;ISBP=5_prime
chr3B	429051	429201	Name=CLARITE_CLARIrepeatwheat_428670_429126_Repeat_region_406;ISBP=3_prime
chr3B	429472	429622	Name=CLARITE_CLARIrepeatwheat_429200_429547_Repeat_region_407;ISBP=3_prime;Name=CLARITE_CLARIrepeatwheat_429555_429904_Repeat_region_408;ISBP=5_prime
chr3B	429829	429979	Name=CLARITE_CLARIrepeatwheat_429555_429904_Repeat_region_408;ISBP=3_prime;Name=CLARITE_CLARIrepeatwheat_429909_430256_Repeat_region_409;ISBP=5_prime
chr3B	430181	430331	Name=CLARITE_CLARIrepeatwheat_429909_430256_Repeat_region_409;ISBP=3_prime;Name=CLARITE_CLARIrepeatwheat_430261_430602_Repeat_region_410;ISBP=5_prime
chr3B	430527	430677	Name=CLARITE_CLARIrepeatwheat_430261_430602_Repeat_region_410;ISBP=3_prime;Name=CLARITE_CLARIrepeatwheat_430606_430953_Repeat_region_411;ISBP=5_prime
chr3B	430878	431028	Name=CLARITE_CLARIrepeatwheat_430606_430953_Repeat_region_411;ISBP=3_prime;Name=CLARITE_CLARIrepeatwheat_430959_431075_Repeat_region_412;ISBP=5_prime
chr3B	431366	431516	Name=CLARITE_CLARIrepeatwheat_431076_431441_Repeat_region_413;ISBP=3_prime;Name=CLARITE_CLARIrepeatwheat_431445_431783_Repeat_region_414;ISBP=5_prime
chr3B	431708	431858	Name=CLARITE_CLARIrepeatwheat_431445_431783_Repeat_region_414;ISBP=3_prime;Name=CLARITE_CLARIrepeatwheat_431787_432139_Repeat_region_415;ISBP=5_prime
chr3B	432064	432214	Name=CLARITE_CLARIrepeatwheat_431787_432139_Repeat_region_415;ISBP=3_prime;Name=CLARITE_CLARIrepeatwheat_432143_432493_Repeat_region_416;ISBP=5_prime
chr3B	432418	432568	Name=CLARITE_CLARIrepeatwheat_432143_432493_Repeat_region_416;ISBP=3_prime;Name=CLARITE_CLARIrepeatwheat_432498_432842_Repeat_region_417;ISBP=5_prime
chr3B	432767	432917	Name=CLARITE_CLARIrepeatwheat_432498_432842_Repeat_region_417;ISBP=3_prime;Name=CLARITE_CLARIrepeatwheat_432846_433188_Repeat_region_418;ISBP=5_prime
chr3B	433113	433263	Name=CLARITE_CLARIrepeatwheat_432846_433188_Repeat_region_418;ISBP=3_prime;Name=CLARITE_CLARIrepeatwheat_433192_433540_Repeat_region_419;ISBP=5_prime
chr3B	433836	433986	Name=CLARITE_CLARIrepeatwheat_433545_433911_Repeat_region_420;ISBP=3_prime;Name=CLARITE_CLARIrepeatwheat_433915_434253_Repeat_region_421;ISBP=5_prime
chr3B	434178	434328	Name=CLARITE_CLARIrepeatwheat_433915_434253_Repeat_region_421;ISBP=3_prime;Name=CLARITE_CLARIrepeatwheat_434257_435426_Nested_repeat_59;ISBP=5_prime
chr3B	435351	435501	Name=CLARITE_CLARIrepeatwheat_434257_435426_Nested_repeat_59;ISBP=3_prime;Name=CLARITE_CLARIrepeatwheat_435427_435773_Repeat_region_423;ISBP=5_prime
chr3B	435698	435848	Name=CLARITE_CLARIrepeatwheat_435427_435773_Repeat_region_423;ISBP=3_prime;Name=CLARITE_CLARIrepeatwheat_435782_435892_Repeat_region_424;ISBP=5_prime
chr3B	436874	437024	Name=CLARITE_CLARIrepeatwheat_436599_436949_Repeat_region_427;ISBP=3_prime;Name=CLARITE_CLARIrepeatwheat_436982_437098_Repeat_region_428;ISBP=5_prime
chr3B	438432	438582	Name=CLARITE_CLARIrepeatwheat_438508_438834_Repeat_region_432;ISBP=5_prime
chr3B	438759	438909	Name=CLARITE_CLARIrepeatwheat_438508_438834_Repeat_region_432;ISBP=3_prime
chr3B	442717	442867	Name=CLARITE_CLARIrepeatwheat_442675_442792_Repeat_region_433;ISBP=3_prime;Name=CLARITE_CLARIrepeatwheat_442807_443157_Repeat_region_434;ISBP=5_prime
chr3B	443231	443381	Name=CLARITE_CLARIrepeatwheat_443190_443306_Repeat_region_435;ISBP=3_prime;Name=CLARITE_CLARIrepeatwheat_443307_443633_Repeat_region_436;ISBP=5_prime
chr3B	448072	448222	Name=CLARITE_CLARIrepeatwheat_448148_448514_Repeat_region_443;ISBP=5_prime;Name=CLARITE_CLARIrepeatwheat_444334_448147_Nested_repeat_61;ISBP=3_prime
chr3B	449478	449628	Name=CLARITE_CLARIrepeatwheat_449215_449553_Repeat_region_446;ISBP=3_prime;Name=CLARITE_CLARIrepeatwheat_449557_449923_Repeat_region_447;ISBP=5_prime
chr3B	450887	451037	Name=CLARITE_CLARIrepeatwheat_450624_450962_Repeat_region_450;ISBP=3_prime;Name=CLARITE_CLARIrepeatwheat_450966_451332_Repeat_region_451;ISBP=5_prime
chr3B	452666	452816	Name=CLARITE_CLARIrepeatwheat_452375_452741_Repeat_region_455;ISBP=3_prime;Name=CLARITE_CLARIrepeatwheat_452757_453083_Repeat_region_456;ISBP=5_prime
chr3B	455483	455633	Name=CLARITE_CLARIrepeatwheat_455192_455558_Repeat_region_463;ISBP=3_prime;Name=CLARITE_CLARIrepeatwheat_455574_455900_Repeat_region_464;ISBP=5_prime
chr3B	456176	456326	Name=CLARITE_CLARIrepeatwheat_455904_456251_Repeat_region_465;ISBP=3_prime;Name=CLARITE_CLARIrepeatwheat_456259_456597_Repeat_region_466;ISBP=5_prime
chr3B	456522	456672	Name=CLARITE_CLARIrepeatwheat_456259_456597_Repeat_region_466;ISBP=3_prime;Name=CLARITE_CLARIrepeatwheat_456601_460761_Nested_repeat_62;ISBP=5_prime
chr3B	456907	457057	Name=CLARITE_CLARIrepeatwheat_456983_457309_Repeat_region_467;ISBP=5_prime
chr3B	457943	458093	Name=CLARITE_CLARIrepeatwheat_457679_458018_Repeat_region_468;ISBP=3_prime;Name=CLARITE_CLARIrepeatwheat_458022_458372_Repeat_region_469;ISBP=5_prime
chr3B	458667	458817	Name=CLARITE_CLARIrepeatwheat_458377_458742_Repeat_region_470;ISBP=3_prime;Name=CLARITE_CLARIrepeatwheat_458746_459084_Repeat_region_471;ISBP=5_prime
chr3B	459009	459159	Name=CLARITE_CLARIrepeatwheat_458746_459084_Repeat_region_471;ISBP=3_prime;Name=CLARITE_CLARIrepeatwheat_459088_459427_Repeat_region_472;ISBP=5_prime
chr3B	459352	459502	Name=CLARITE_CLARIrepeatwheat_459088_459427_Repeat_region_472;ISBP=3_prime;Name=CLARITE_CLARIrepeatwheat_459431_459781_Repeat_region_473;ISBP=5_prime
chr3B	459706	459856	Name=CLARITE_CLARIrepeatwheat_459431_459781_Repeat_region_473;ISBP=3_prime;Name=CLARITE_CLARIrepeatwheat_459786_460151_Repeat_region_474;ISBP=5_prime
chr3B	460076	460226	Name=CLARITE_CLARIrepeatwheat_459786_460151_Repeat_region_474;ISBP=3_prime;Name=CLARITE_CLARIrepeatwheat_460155_460505_Repeat_region_475;ISBP=5_prime
chr3B	460430	460580	Name=CLARITE_CLARIrepeatwheat_460155_460505_Repeat_region_475;ISBP=3_prime
chr3B	460686	460836	Name=CLARITE_CLARIrepeatwheat_456601_460761_Nested_repeat_62;ISBP=3_prime;Name=CLARITE_CLARIrepeatwheat_460762_472791_Repeat_region_476;ISBP=5_prime
chr3B	473386	473536	Name=CLARITE_CLARIrepeatwheat_473124_473461_Repeat_region_478;ISBP=3_prime;Name=CLARITE_CLARIrepeatwheat_473477_473828_Repeat_region_479;ISBP=5_prime
chr3B	473753	473903	Name=CLARITE_CLARIrepeatwheat_473477_473828_Repeat_region_479;ISBP=3_prime;Name=CLARITE_CLARIrepeatwheat_473833_474691_Nested_repeat_63;ISBP=5_prime
chr3B	474107	474257	Name=CLARITE_CLARIrepeatwheat_474183_474518_Repeat_region_480;ISBP=5_prime
chr3B	474443	474593	Name=CLARITE_CLARIrepeatwheat_474183_474518_Repeat_region_480;ISBP=3_prime
chr3B	474616	474766	Name=CLARITE_CLARIrepeatwheat_473833_474691_Nested_repeat_63;ISBP=3_prime;Name=CLARITE_CLARIrepeatwheat_474695_475034_Repeat_region_481;ISBP=5_prime
chr3B	474959	475109	Name=CLARITE_CLARIrepeatwheat_474695_475034_Repeat_region_481;ISBP=3_prime;Name=CLARITE_CLARIrepeatwheat_475038_475385_Repeat_region_482;ISBP=5_prime
chr3B	475310	475460	Name=CLARITE_CLARIrepeatwheat_475038_475385_Repeat_region_482;ISBP=3_prime;Name=CLARITE_CLARIrepeatwheat_475393_475728_Repeat_region_483;ISBP=5_prime
chr3B	475653	475803	Name=CLARITE_CLARIrepeatwheat_475393_475728_Repeat_region_483;ISBP=3_prime
chr3B	476220	476370	Name=CLARITE_CLARIrepeatwheat_476296_476634_Repeat_region_484;ISBP=5_prime
chr3B	476769	476919	Name=CLARITE_CLARIrepeatwheat_476845_477195_Repeat_region_485;ISBP=5_prime
chr3B	477120	477270	Name=CLARITE_CLARIrepeatwheat_476845_477195_Repeat_region_485;ISBP=3_prime
chr3B	477247	477397	Name=CLARITE_CLARIrepeatwheat_475954_477322_Nested_repeat_64;ISBP=3_prime;Name=CLARITE_CLARIrepeatwheat_477358_477576_Repeat_region_486;ISBP=5_prime
chr3B	478186	478336	Name=CLARITE_CLARIrepeatwheat_478262_478612_Repeat_region_488;ISBP=5_prime
chr3B	478537	478687	Name=CLARITE_CLARIrepeatwheat_478262_478612_Repeat_region_488;ISBP=3_prime
chr3B	479250	479400	Name=CLARITE_CLARIrepeatwheat_479326_479677_Repeat_region_489;ISBP=5_prime
chr3B	479602	479752	Name=CLARITE_CLARIrepeatwheat_479326_479677_Repeat_region_489;ISBP=3_prime
chr3B	479723	479873	Name=CLARITE_CLARIrepeatwheat_479799_480136_Repeat_region_490;ISBP=5_prime
chr3B	480061	480211	Name=CLARITE_CLARIrepeatwheat_479799_480136_Repeat_region_490;ISBP=3_prime;Name=CLARITE_CLARIrepeatwheat_480140_480485_Repeat_region_491;ISBP=5_prime
chr3B	480410	480560	Name=CLARITE_CLARIrepeatwheat_480140_480485_Repeat_region_491;ISBP=3_prime
chr3B	480951	481101	Name=CLARITE_CLARIrepeatwheat_480702_481026_Repeat_region_492;ISBP=3_prime;Name=CLARITE_CLARIrepeatwheat_481030_482975_Nested_repeat_66;ISBP=5_prime
chr3B	481188	481338	Name=CLARITE_CLARIrepeatwheat_481264_481601_Repeat_region_493;ISBP=5_prime
chr3B	481526	481676	Name=CLARITE_CLARIrepeatwheat_481264_481601_Repeat_region_493;ISBP=3_prime;Name=CLARITE_CLARIrepeatwheat_481605_482412_Nested_repeat_67;ISBP=5_prime
chr3B	481884	482034	Name=CLARITE_CLARIrepeatwheat_481960_482297_Repeat_region_494;ISBP=5_prime
chr3B	482222	482372	Name=CLARITE_CLARIrepeatwheat_481960_482297_Repeat_region_494;ISBP=3_prime
chr3B	482337	482487	Name=CLARITE_CLARIrepeatwheat_481605_482412_Nested_repeat_67;ISBP=3_prime;Name=CLARITE_CLARIrepeatwheat_482416_482765_Repeat_region_495;ISBP=5_prime
chr3B	482900	483050	Name=CLARITE_CLARIrepeatwheat_481030_482975_Nested_repeat_66;ISBP=3_prime;Name=CLARITE_CLARIrepeatwheat_482982_483306_Repeat_region_496;ISBP=5_prime
chr3B	483231	483381	Name=CLARITE_CLARIrepeatwheat_482982_483306_Repeat_region_496;ISBP=3_prime;Name=CLARITE_CLARIrepeatwheat_483310_485261_Nested_repeat_68;ISBP=5_prime
chr3B	483351	483501	Name=CLARITE_CLARIrepeatwheat_483427_483763_Repeat_region_497;ISBP=5_prime
chr3B	483688	483838	Name=CLARITE_CLARIrepeatwheat_483427_483763_Repeat_region_497;ISBP=3_prime;Name=CLARITE_CLARIrepeatwheat_483768_484116_Repeat_region_498;ISBP=5_prime
chr3B	484041	484191	Name=CLARITE_CLARIrepeatwheat_483768_484116_Repeat_region_498;ISBP=3_prime;Name=CLARITE_CLARIrepeatwheat_484121_484471_Repeat_region_499;ISBP=5_prime
chr3B	484734	484884	Name=CLARITE_CLARIrepeatwheat_484476_484809_Repeat_region_500;ISBP=3_prime;Name=CLARITE_CLARIrepeatwheat_484813_485161_Repeat_region_501;ISBP=5_prime
chr3B	485086	485236	Name=CLARITE_CLARIrepeatwheat_484813_485161_Repeat_region_501;ISBP=3_prime
chr3B	485511	485661	Name=CLARITE_CLARIrepeatwheat_485262_485586_Repeat_region_502;ISBP=3_prime;Name=CLARITE_CLARIrepeatwheat_485590_487540_Nested_repeat_69;ISBP=5_prime
chr3B	485631	485781	Name=CLARITE_CLARIrepeatwheat_485707_486043_Repeat_region_503;ISBP=5_prime
chr3B	486321	486471	Name=CLARITE_CLARIrepeatwheat_486048_486396_Repeat_region_504;ISBP=3_prime;Name=CLARITE_CLARIrepeatwheat_486401_486750_Repeat_region_505;ISBP=5_prime
chr3B	486675	486825	Name=CLARITE_CLARIrepeatwheat_486401_486750_Repeat_region_505;ISBP=3_prime;Name=CLARITE_CLARIrepeatwheat_486754_487088_Repeat_region_506;ISBP=5_prime
chr3B	487013	487163	Name=CLARITE_CLARIrepeatwheat_486754_487088_Repeat_region_506;ISBP=3_prime;Name=CLARITE_CLARIrepeatwheat_487092_487440_Repeat_region_507;ISBP=5_prime
chr3B	487365	487515	Name=CLARITE_CLARIrepeatwheat_487092_487440_Repeat_region_507;ISBP=3_prime
chr3B	487790	487940	Name=CLARITE_CLARIrepeatwheat_487541_487865_Repeat_region_508;ISBP=3_prime;Name=CLARITE_CLARIrepeatwheat_487869_494630_Nested_repeat_70;ISBP=5_prime
chr3B	487910	488060	Name=CLARITE_CLARIrepeatwheat_487986_488322_Repeat_region_509;ISBP=5_prime
chr3B	488600	488750	Name=CLARITE_CLARIrepeatwheat_488327_488675_Repeat_region_510;ISBP=3_prime;Name=CLARITE_CLARIrepeatwheat_488680_489030_Repeat_region_511;ISBP=5_prime
chr3B	488955	489105	Name=CLARITE_CLARIrepeatwheat_488680_489030_Repeat_region_511;ISBP=3_prime
chr3B	489062	489212	Name=CLARITE_CLARIrepeatwheat_489138_491087_Nested_repeat_71;ISBP=5_prime
chr3B	489165	489315	Name=CLARITE_CLARIrepeatwheat_489241_489348_Repeat_region_512;ISBP=5_prime
chr3B	489273	489423	Name=CLARITE_CLARIrepeatwheat_489241_489348_Repeat_region_512;ISBP=3_prime;Name=CLARITE_CLARIrepeatwheat_489352_489676_Repeat_region_513;ISBP=5_prime
chr3B	489601	489751	Name=CLARITE_CLARIrepeatwheat_489352_489676_Repeat_region_513;ISBP=3_prime;Name=CLARITE_CLARIrepeatwheat_489680_489926_Repeat_region_514;ISBP=5_prime
chr3B	491705	491855	Name=CLARITE_CLARIrepeatwheat_491443_491780_Repeat_region_515;ISBP=3_prime
chr3B	492043	492193	Name=CLARITE_CLARIrepeatwheat_491092_492118_Nested_repeat_72;ISBP=3_prime;Name=CLARITE_CLARIrepeatwheat_492123_493149_Nested_repeat_73;ISBP=5_prime
chr3B	492736	492886	Name=CLARITE_CLARIrepeatwheat_492474_492811_Repeat_region_516;ISBP=3_prime
chr3B	493767	493917	Name=CLARITE_CLARIrepeatwheat_493505_493842_Repeat_region_517;ISBP=3_prime
chr3B	494105	494255	Name=CLARITE_CLARIrepeatwheat_493154_494180_Nested_repeat_74;ISBP=3_prime;Name=CLARITE_CLARIrepeatwheat_494185_494531_Repeat_region_518;ISBP=5_prime
chr3B	494456	494606	Name=CLARITE_CLARIrepeatwheat_494185_494531_Repeat_region_518;ISBP=3_prime
chr3B	494555	494705	Name=CLARITE_CLARIrepeatwheat_494631_494981_Repeat_region_519;ISBP=5_prime;Name=CLARITE_CLARIrepeatwheat_487869_494630_Nested_repeat_70;ISBP=3_prime
chr3B	494906	495056	Name=CLARITE_CLARIrepeatwheat_494631_494981_Repeat_region_519;ISBP=3_prime;Name=CLARITE_CLARIrepeatwheat_494986_495326_Repeat_region_520;ISBP=5_prime
chr3B	495251	495401	Name=CLARITE_CLARIrepeatwheat_494986_495326_Repeat_region_520;ISBP=3_prime;Name=CLARITE_CLARIrepeatwheat_495330_496335_Nested_repeat_75;ISBP=5_prime
chr3B	495371	495521	Name=CLARITE_CLARIrepeatwheat_495447_495784_Repeat_region_521;ISBP=5_prime
chr3B	495709	495859	Name=CLARITE_CLARIrepeatwheat_495447_495784_Repeat_region_521;ISBP=3_prime;Name=CLARITE_CLARIrepeatwheat_495788_496138_Repeat_region_522;ISBP=5_prime
chr3B	496063	496213	Name=CLARITE_CLARIrepeatwheat_495788_496138_Repeat_region_522;ISBP=3_prime
chr3B	496260	496410	Name=CLARITE_CLARIrepeatwheat_495330_496335_Nested_repeat_75;ISBP=3_prime;Name=CLARITE_CLARIrepeatwheat_496336_496687_Repeat_region_523;ISBP=5_prime
chr3B	496969	497119	Name=CLARITE_CLARIrepeatwheat_497045_497383_Repeat_region_524;ISBP=5_prime
chr3B	497308	497458	Name=CLARITE_CLARIrepeatwheat_497045_497383_Repeat_region_524;ISBP=3_prime;Name=CLARITE_CLARIrepeatwheat_497388_497736_Repeat_region_525;ISBP=5_prime
chr3B	497661	497811	Name=CLARITE_CLARIrepeatwheat_497388_497736_Repeat_region_525;ISBP=3_prime;Name=CLARITE_CLARIrepeatwheat_497741_498089_Repeat_region_526;ISBP=5_prime
chr3B	498014	498164	Name=CLARITE_CLARIrepeatwheat_497741_498089_Repeat_region_526;ISBP=3_prime;Name=CLARITE_CLARIrepeatwheat_498094_498431_Repeat_region_527;ISBP=5_prime
chr3B	498356	498506	Name=CLARITE_CLARIrepeatwheat_498094_498431_Repeat_region_527;ISBP=3_prime;Name=CLARITE_CLARIrepeatwheat_498435_498785_Repeat_region_528;ISBP=5_prime
chr3B	498710	498860	Name=CLARITE_CLARIrepeatwheat_498435_498785_Repeat_region_528;ISBP=3_prime;Name=CLARITE_CLARIrepeatwheat_498789_499137_Repeat_region_529;ISBP=5_prime
chr3B	499062	499212	Name=CLARITE_CLARIrepeatwheat_498789_499137_Repeat_region_529;ISBP=3_prime;Name=CLARITE_CLARIrepeatwheat_499143_499490_Repeat_region_530;ISBP=5_prime
chr3B	499415	499565	Name=CLARITE_CLARIrepeatwheat_499143_499490_Repeat_region_530;ISBP=3_prime
chr3B	501393	501543	Name=CLARITE_CLARIrepeatwheat_501118_501468_Repeat_region_532;ISBP=3_prime;Name=CLARITE_CLARIrepeatwheat_501472_501819_Repeat_region_533;ISBP=5_prime
chr3B	501744	501894	Name=CLARITE_CLARIrepeatwheat_501472_501819_Repeat_region_533;ISBP=3_prime
chr3B	501959	502109	Name=CLARITE_CLARIrepeatwheat_501050_502034_Nested_repeat_77;ISBP=3_prime;Name=CLARITE_CLARIrepeatwheat_502035_514721_Nested_repeat_78;ISBP=5_prime
chr3B	502062	502212	Name=CLARITE_CLARIrepeatwheat_502138_502487_Repeat_region_534;ISBP=5_prime
chr3B	502752	502902	Name=CLARITE_CLARIrepeatwheat_502491_502827_Repeat_region_535;ISBP=3_prime;Name=CLARITE_CLARIrepeatwheat_502831_503181_Repeat_region_536;ISBP=5_prime
chr3B	503106	503256	Name=CLARITE_CLARIrepeatwheat_502831_503181_Repeat_region_536;ISBP=3_prime;Name=CLARITE_CLARIrepeatwheat_503185_503535_Repeat_region_537;ISBP=5_prime
chr3B	503460	503610	Name=CLARITE_CLARIrepeatwheat_503185_503535_Repeat_region_537;ISBP=3_prime;Name=CLARITE_CLARIrepeatwheat_503539_503886_Repeat_region_538;ISBP=5_prime
chr3B	504164	504314	Name=CLARITE_CLARIrepeatwheat_504240_504559_Repeat_region_539;ISBP=5_prime
chr3B	504824	504974	Name=CLARITE_CLARIrepeatwheat_504563_504899_Repeat_region_540;ISBP=3_prime
chr3B	506204	506354	Name=CLARITE_CLARIrepeatwheat_505932_506279_Repeat_region_543;ISBP=3_prime;Name=CLARITE_CLARIrepeatwheat_506283_506631_Repeat_region_544;ISBP=5_prime
chr3B	506556	506706	Name=CLARITE_CLARIrepeatwheat_506283_506631_Repeat_region_544;ISBP=3_prime;Name=CLARITE_CLARIrepeatwheat_506636_506983_Repeat_region_545;ISBP=5_prime
chr3B	506908	507058	Name=CLARITE_CLARIrepeatwheat_506636_506983_Repeat_region_545;ISBP=3_prime;Name=CLARITE_CLARIrepeatwheat_506988_507334_Repeat_region_546;ISBP=5_prime
chr3B	507259	507409	Name=CLARITE_CLARIrepeatwheat_506988_507334_Repeat_region_546;ISBP=3_prime;Name=CLARITE_CLARIrepeatwheat_507341_507691_Repeat_region_547;ISBP=5_prime
chr3B	507616	507766	Name=CLARITE_CLARIrepeatwheat_507341_507691_Repeat_region_547;ISBP=3_prime
chr3B	507967	508117	Name=CLARITE_CLARIrepeatwheat_505370_508042_Nested_repeat_80;ISBP=3_prime
chr3B	508021	508171	Name=CLARITE_CLARIrepeatwheat_508097_512329_Repeat_region_548;ISBP=5_prime
chr3B	512254	512404	Name=CLARITE_CLARIrepeatwheat_508097_512329_Repeat_region_548;ISBP=3_prime
chr3B	512329	512479	Name=CLARITE_CLARIrepeatwheat_512405_512751_Repeat_region_549;ISBP=5_prime
chr3B	512676	512826	Name=CLARITE_CLARIrepeatwheat_512405_512751_Repeat_region_549;ISBP=3_prime;Name=CLARITE_CLARIrepeatwheat_512755_513093_Repeat_region_550;ISBP=5_prime
chr3B	513018	513168	Name=CLARITE_CLARIrepeatwheat_512755_513093_Repeat_region_550;ISBP=3_prime;Name=CLARITE_CLARIrepeatwheat_513097_513447_Repeat_region_551;ISBP=5_prime
chr3B	513372	513522	Name=CLARITE_CLARIrepeatwheat_513097_513447_Repeat_region_551;ISBP=3_prime;Name=CLARITE_CLARIrepeatwheat_513452_513783_Repeat_region_552;ISBP=5_prime
chr3B	513708	513858	Name=CLARITE_CLARIrepeatwheat_513452_513783_Repeat_region_552;ISBP=3_prime;Name=CLARITE_CLARIrepeatwheat_513787_514135_Repeat_region_553;ISBP=5_prime
chr3B	514060	514210	Name=CLARITE_CLARIrepeatwheat_513787_514135_Repeat_region_553;ISBP=3_prime;Name=CLARITE_CLARIrepeatwheat_514140_514491_Repeat_region_554;ISBP=5_prime
chr3B	515370	515520	Name=CLARITE_CLARIrepeatwheat_515446_515794_Repeat_region_556;ISBP=5_prime
chr3B	515719	515869	Name=CLARITE_CLARIrepeatwheat_515446_515794_Repeat_region_556;ISBP=3_prime;Name=CLARITE_CLARIrepeatwheat_515799_516147_Repeat_region_557;ISBP=5_prime
chr3B	517950	518100	Name=CLARITE_CLARIrepeatwheat_517706_518025_Repeat_region_558;ISBP=3_prime
chr3B	518029	518179	Name=CLARITE_CLARIrepeatwheat_516152_518104_Nested_repeat_82;ISBP=3_prime;Name=CLARITE_CLARIrepeatwheat_518105_518418_Repeat_region_559;ISBP=5_prime
chr3B	518435	518585	Name=CLARITE_CLARIrepeatwheat_518511_518828_Repeat_region_560;ISBP=5_prime;Name=CLARITE_CLARIrepeatwheat_515103_518510_Nested_repeat_81;ISBP=3_prime
chr3B	518753	518903	Name=CLARITE_CLARIrepeatwheat_518511_518828_Repeat_region_560;ISBP=3_prime;Name=CLARITE_CLARIrepeatwheat_518854_518970_Repeat_region_561;ISBP=5_prime
chr3B	520375	520525	Name=CLARITE_CLARIrepeatwheat_520102_520450_Repeat_region_564;ISBP=3_prime;Name=CLARITE_CLARIrepeatwheat_520455_520803_Repeat_region_565;ISBP=5_prime
chr3B	522753	522903	Name=CLARITE_CLARIrepeatwheat_522480_522828_Repeat_region_569;ISBP=3_prime;Name=CLARITE_CLARIrepeatwheat_522833_523181_Repeat_region_570;ISBP=5_prime
chr3B	523454	523604	Name=CLARITE_CLARIrepeatwheat_523530_523878_Repeat_region_571;ISBP=5_prime
chr3B	523803	523953	Name=CLARITE_CLARIrepeatwheat_523530_523878_Repeat_region_571;ISBP=3_prime;Name=CLARITE_CLARIrepeatwheat_523882_524214_Repeat_region_572;ISBP=5_prime
chr3B	524139	524289	Name=CLARITE_CLARIrepeatwheat_523882_524214_Repeat_region_572;ISBP=3_prime
chr3B	524375	524525	Name=CLARITE_CLARIrepeatwheat_523186_524450_Nested_repeat_83;ISBP=3_prime
chr3B	532438	532588	Name=CLARITE_CLARIrepeatwheat_532514_541248_Repeat_region_573;ISBP=5_prime
chr3B	541173	541323	Name=CLARITE_CLARIrepeatwheat_532514_541248_Repeat_region_573;ISBP=3_prime
chr3B	545963	546113	Name=CLARITE_CLARIrepeatwheat_546039_546374_Repeat_region_574;ISBP=5_prime
chr3B	546299	546449	Name=CLARITE_CLARIrepeatwheat_546039_546374_Repeat_region_574;ISBP=3_prime;Name=CLARITE_CLARIrepeatwheat_546390_546722_Repeat_region_575;ISBP=5_prime
chr3B	546647	546797	Name=CLARITE_CLARIrepeatwheat_546390_546722_Repeat_region_575;ISBP=3_prime;Name=CLARITE_CLARIrepeatwheat_546727_547003_Repeat_region_576;ISBP=5_prime
chr3B	546928	547078	Name=CLARITE_CLARIrepeatwheat_546727_547003_Repeat_region_576;ISBP=3_prime;Name=CLARITE_CLARIrepeatwheat_547044_547380_Repeat_region_577;ISBP=5_prime
chr3B	547305	547455	Name=CLARITE_CLARIrepeatwheat_547044_547380_Repeat_region_577;ISBP=3_prime;Name=CLARITE_CLARIrepeatwheat_547385_547732_Repeat_region_578;ISBP=5_prime
chr3B	547657	547807	Name=CLARITE_CLARIrepeatwheat_547385_547732_Repeat_region_578;ISBP=3_prime;Name=CLARITE_CLARIrepeatwheat_547737_548085_Repeat_region_579;ISBP=5_prime
chr3B	548010	548160	Name=CLARITE_CLARIrepeatwheat_547737_548085_Repeat_region_579;ISBP=3_prime;Name=CLARITE_CLARIrepeatwheat_548089_548438_Repeat_region_580;ISBP=5_prime
chr3B	548363	548513	Name=CLARITE_CLARIrepeatwheat_548089_548438_Repeat_region_580;ISBP=3_prime;Name=CLARITE_CLARIrepeatwheat_548444_548780_Repeat_region_581;ISBP=5_prime
chr3B	548705	548855	Name=CLARITE_CLARIrepeatwheat_548444_548780_Repeat_region_581;ISBP=3_prime;Name=CLARITE_CLARIrepeatwheat_548784_549132_Repeat_region_582;ISBP=5_prime
chr3B	549057	549207	Name=CLARITE_CLARIrepeatwheat_548784_549132_Repeat_region_582;ISBP=3_prime;Name=CLARITE_CLARIrepeatwheat_549136_549460_Repeat_region_583;ISBP=5_prime
chr3B	549385	549535	Name=CLARITE_CLARIrepeatwheat_549136_549460_Repeat_region_583;ISBP=3_prime;Name=CLARITE_CLARIrepeatwheat_549465_550613_Nested_repeat_84;ISBP=5_prime
chr3B	549739	549889	Name=CLARITE_CLARIrepeatwheat_549815_550153_Repeat_region_584;ISBP=5_prime
chr3B	550078	550228	Name=CLARITE_CLARIrepeatwheat_549815_550153_Repeat_region_584;ISBP=3_prime;Name=CLARITE_CLARIrepeatwheat_550157_550506_Repeat_region_585;ISBP=5_prime
chr3B	550431	550581	Name=CLARITE_CLARIrepeatwheat_550157_550506_Repeat_region_585;ISBP=3_prime
chr3B	550538	550688	Name=CLARITE_CLARIrepeatwheat_550614_550668_Repeat_region_586;ISBP=5_prime;Name=CLARITE_CLARIrepeatwheat_549465_550613_Nested_repeat_84;ISBP=3_prime
chr3B	550593	550743	Name=CLARITE_CLARIrepeatwheat_550614_550668_Repeat_region_586;ISBP=3_prime;Name=CLARITE_CLARIrepeatwheat_550669_550997_Repeat_region_587;ISBP=5_prime
chr3B	550922	551072	Name=CLARITE_CLARIrepeatwheat_550669_550997_Repeat_region_587;ISBP=3_prime;Name=CLARITE_CLARIrepeatwheat_551006_551332_Repeat_region_588;ISBP=5_prime
chr3B	551257	551407	Name=CLARITE_CLARIrepeatwheat_551006_551332_Repeat_region_588;ISBP=3_prime;Name=CLARITE_CLARIrepeatwheat_551337_551672_Repeat_region_589;ISBP=5_prime
chr3B	551597	551747	Name=CLARITE_CLARIrepeatwheat_551337_551672_Repeat_region_589;ISBP=3_prime;Name=CLARITE_CLARIrepeatwheat_551688_552026_Repeat_region_590;ISBP=5_prime
chr3B	551951	552101	Name=CLARITE_CLARIrepeatwheat_551688_552026_Repeat_region_590;ISBP=3_prime;Name=CLARITE_CLARIrepeatwheat_552031_552380_Repeat_region_591;ISBP=5_prime
chr3B	552305	552455	Name=CLARITE_CLARIrepeatwheat_552031_552380_Repeat_region_591;ISBP=3_prime;Name=CLARITE_CLARIrepeatwheat_552385_552731_Repeat_region_592;ISBP=5_prime
chr3B	552656	552806	Name=CLARITE_CLARIrepeatwheat_552385_552731_Repeat_region_592;ISBP=3_prime;Name=CLARITE_CLARIrepeatwheat_552735_553072_Repeat_region_593;ISBP=5_prime
chr3B	552997	553147	Name=CLARITE_CLARIrepeatwheat_552735_553072_Repeat_region_593;ISBP=3_prime;Name=CLARITE_CLARIrepeatwheat_553089_553425_Repeat_region_594;ISBP=5_prime
chr3B	553703	553853	Name=CLARITE_CLARIrepeatwheat_553443_553778_Repeat_region_595;ISBP=3_prime;Name=CLARITE_CLARIrepeatwheat_553794_554174_Repeat_region_596;ISBP=5_prime
chr3B	554804	554954	Name=CLARITE_CLARIrepeatwheat_554532_554879_Repeat_region_598;ISBP=3_prime;Name=CLARITE_CLARIrepeatwheat_554883_555233_Repeat_region_599;ISBP=5_prime
chr3B	555510	555660	Name=CLARITE_CLARIrepeatwheat_555237_555585_Repeat_region_600;ISBP=3_prime;Name=CLARITE_CLARIrepeatwheat_555590_556376_Nested_repeat_85;ISBP=5_prime
chr3B	555630	555780	Name=CLARITE_CLARIrepeatwheat_555706_556040_Repeat_region_601;ISBP=5_prime
chr3B	555965	556115	Name=CLARITE_CLARIrepeatwheat_555706_556040_Repeat_region_601;ISBP=3_prime
chr3B	556301	556451	Name=CLARITE_CLARIrepeatwheat_555590_556376_Nested_repeat_85;ISBP=3_prime
chr3B	556968	557118	Name=CLARITE_CLARIrepeatwheat_557044_569681_Repeat_region_602;ISBP=5_prime
chr3B	569606	569756	Name=CLARITE_CLARIrepeatwheat_557044_569681_Repeat_region_602;ISBP=3_prime
chr3B	577773	577923	Name=CLARITE_CLARIrepeatwheat_577849_586940_Repeat_region_603;ISBP=5_prime
chr3B	586865	587015	Name=CLARITE_CLARIrepeatwheat_586941_594849_Repeat_region_604;ISBP=5_prime;Name=CLARITE_CLARIrepeatwheat_577849_586940_Repeat_region_603;ISBP=3_prime
chr3B	598164	598314	Name=CLARITE_CLARIrepeatwheat_594850_598239_Repeat_region_605;ISBP=3_prime
chr3B	599073	599223	Name=CLARITE_CLARIrepeatwheat_599149_611743_Repeat_region_606;ISBP=5_prime
chr3B	611668	611818	Name=CLARITE_CLARIrepeatwheat_599149_611743_Repeat_region_606;ISBP=3_prime
chr3B	621026	621176	Name=CLARITE_CLARIrepeatwheat_621102_621964_Repeat_region_607;ISBP=5_prime
chr3B	621889	622039	Name=CLARITE_CLARIrepeatwheat_621102_621964_Repeat_region_607;ISBP=3_prime
chr3B	625974	626124	Name=CLARITE_CLARIrepeatwheat_626050_626128_Repeat_region_608;ISBP=5_prime
chr3B	626053	626203	Name=CLARITE_CLARIrepeatwheat_626050_626128_Repeat_region_608;ISBP=3_prime
chr3B	629103	629253	Name=CLARITE_CLARIrepeatwheat_629179_630052_Repeat_region_609;ISBP=5_prime
chr3B	629977	630127	Name=CLARITE_CLARIrepeatwheat_629179_630052_Repeat_region_609;ISBP=3_prime
chr3B	631258	631408	Name=CLARITE_CLARIrepeatwheat_631334_636237_Repeat_region_610;ISBP=5_prime
chr3B	636162	636312	Name=CLARITE_CLARIrepeatwheat_631334_636237_Repeat_region_610;ISBP=3_prime
chr3B	636383	636533	Name=CLARITE_CLARIrepeatwheat_631159_636458_Nested_repeat_86;ISBP=3_prime;Name=CLARITE_CLARIrepeatwheat_636459_636652_Repeat_region_611;ISBP=5_prime
chr3B	636577	636727	Name=CLARITE_CLARIrepeatwheat_636459_636652_Repeat_region_611;ISBP=3_prime;Name=CLARITE_CLARIrepeatwheat_636653_637022_Repeat_region_612;ISBP=5_prime
chr3B	636947	637097	Name=CLARITE_CLARIrepeatwheat_636653_637022_Repeat_region_612;ISBP=3_prime;Name=CLARITE_CLARIrepeatwheat_637023_637620_Repeat_region_613;ISBP=5_prime
chr3B	637545	637695	Name=CLARITE_CLARIrepeatwheat_637023_637620_Repeat_region_613;ISBP=3_prime
chr3B	643082	643232	Name=CLARITE_CLARIrepeatwheat_643158_643218_Repeat_region_614;ISBP=5_prime
chr3B	643143	643293	Name=CLARITE_CLARIrepeatwheat_643158_643218_Repeat_region_614;ISBP=3_prime
chr3B	643707	643857	Name=CLARITE_CLARIrepeatwheat_643783_651789_Repeat_region_615;ISBP=5_prime
chr3B	651714	651864	Name=CLARITE_CLARIrepeatwheat_643783_651789_Repeat_region_615;ISBP=3_prime
chr3B	652841	652991	Name=CLARITE_CLARIrepeatwheat_652917_655462_Repeat_region_616;ISBP=5_prime
chr3B	655387	655537	Name=CLARITE_CLARIrepeatwheat_655463_656176_Repeat_region_617;ISBP=5_prime;Name=CLARITE_CLARIrepeatwheat_652917_655462_Repeat_region_616;ISBP=3_prime
chr3B	656101	656251	Name=CLARITE_CLARIrepeatwheat_655463_656176_Repeat_region_617;ISBP=3_prime
chr3B	656264	656414	Name=CLARITE_CLARIrepeatwheat_656340_659114_Repeat_region_618;ISBP=5_prime
chr3B	659039	659189	Name=CLARITE_CLARIrepeatwheat_656340_659114_Repeat_region_618;ISBP=3_prime
chr3B	664620	664770	Name=CLARITE_CLARIrepeatwheat_664696_664734_Repeat_region_619;ISBP=5_prime;Name=CLARITE_CLARIrepeatwheat_664696_664734_Repeat_region_619;ISBP=3_prime
chr3B	665042	665192	Name=CLARITE_CLARIrepeatwheat_665118_665156_Repeat_region_620;ISBP=5_prime;Name=CLARITE_CLARIrepeatwheat_665118_665156_Repeat_region_620;ISBP=3_prime
chr3B	666357	666507	Name=CLARITE_CLARIrepeatwheat_666433_666586_Repeat_region_621;ISBP=5_prime
chr3B	666511	666661	Name=CLARITE_CLARIrepeatwheat_666433_666586_Repeat_region_621;ISBP=3_prime
chr3B	667489	667639	Name=CLARITE_CLARIrepeatwheat_667565_667610_Repeat_region_622;ISBP=5_prime;Name=CLARITE_CLARIrepeatwheat_667565_667610_Repeat_region_622;ISBP=3_prime
chr3B	667563	667713	Name=CLARITE_CLARIrepeatwheat_667639_667723_Repeat_region_623;ISBP=5_prime
chr3B	667648	667798	Name=CLARITE_CLARIrepeatwheat_667639_667723_Repeat_region_623;ISBP=3_prime
chr3B	668475	668625	Name=CLARITE_CLARIrepeatwheat_668551_670343_Repeat_region_624;ISBP=5_prime
chr3B	670268	670418	Name=CLARITE_CLARIrepeatwheat_668551_670343_Repeat_region_624;ISBP=3_prime
chr3B	670747	670897	Name=CLARITE_CLARIrepeatwheat_670823_671005_Repeat_region_625;ISBP=5_prime
chr3B	670930	671080	Name=CLARITE_CLARIrepeatwheat_670823_671005_Repeat_region_625;ISBP=3_prime
chr3B	671321	671471	Name=CLARITE_CLARIrepeatwheat_671397_674078_Repeat_region_626;ISBP=5_prime
chr3B	674003	674153	Name=CLARITE_CLARIrepeatwheat_671397_674078_Repeat_region_626;ISBP=3_prime
chr3B	674760	674910	Name=CLARITE_CLARIrepeatwheat_674836_675035_Repeat_region_627;ISBP=5_prime
chr3B	674960	675110	Name=CLARITE_CLARIrepeatwheat_674836_675035_Repeat_region_627;ISBP=3_prime
chr3B	676656	676806	Name=CLARITE_CLARIrepeatwheat_676732_676814_Repeat_region_628;ISBP=5_prime
chr3B	676739	676889	Name=CLARITE_CLARIrepeatwheat_676732_676814_Repeat_region_628;ISBP=3_prime
chr3B	688543	688693	Name=CLARITE_CLARIrepeatwheat_686589_688618_Repeat_region_630;ISBP=3_prime
chr3B	688956	689106	Name=CLARITE_CLARIrepeatwheat_689032_693807_Nested_repeat_87;ISBP=5_prime
chr3B	691037	691187	Name=CLARITE_CLARIrepeatwheat_691113_691376_Repeat_region_631;ISBP=5_prime
chr3B	691301	691451	Name=CLARITE_CLARIrepeatwheat_691113_691376_Repeat_region_631;ISBP=3_prime
chr3B	693732	693882	Name=CLARITE_CLARIrepeatwheat_689032_693807_Nested_repeat_87;ISBP=3_prime
chr3B	695884	696034	Name=CLARITE_CLARIrepeatwheat_695960_696085_Repeat_region_632;ISBP=5_prime
chr3B	696010	696160	Name=CLARITE_CLARIrepeatwheat_696086_696762_Repeat_region_633;ISBP=5_prime;Name=CLARITE_CLARIrepeatwheat_695960_696085_Repeat_region_632;ISBP=3_prime
chr3B	696687	696837	Name=CLARITE_CLARIrepeatwheat_696086_696762_Repeat_region_633;ISBP=3_prime;Name=CLARITE_CLARIrepeatwheat_696763_700329_Repeat_region_634;ISBP=5_prime
chr3B	700254	700404	Name=CLARITE_CLARIrepeatwheat_696763_700329_Repeat_region_634;ISBP=3_prime;Name=CLARITE_CLARIrepeatwheat_700340_703977_Repeat_region_635;ISBP=5_prime
chr3B	703902	704052	Name=CLARITE_CLARIrepeatwheat_700340_703977_Repeat_region_635;ISBP=3_prime
chr3B	707456	707606	Name=CLARITE_CLARIrepeatwheat_707532_707613_Repeat_region_636;ISBP=5_prime
chr3B	707538	707688	Name=CLARITE_CLARIrepeatwheat_707532_707613_Repeat_region_636;ISBP=3_prime
chr3B	708727	708877	Name=CLARITE_CLARIrepeatwheat_708803_708907_Repeat_region_637;ISBP=5_prime
chr3B	708832	708982	Name=CLARITE_CLARIrepeatwheat_708803_708907_Repeat_region_637;ISBP=3_prime
chr3B	711938	712088	Name=CLARITE_CLARIrepeatwheat_712014_712220_Repeat_region_638;ISBP=5_prime
chr3B	712145	712295	Name=CLARITE_CLARIrepeatwheat_712221_713614_Repeat_region_639;ISBP=5_prime;Name=CLARITE_CLARIrepeatwheat_712014_712220_Repeat_region_638;ISBP=3_prime
chr3B	713539	713689	Name=CLARITE_CLARIrepeatwheat_712221_713614_Repeat_region_639;ISBP=3_prime
chr3B	713672	713822	Name=CLARITE_CLARIrepeatwheat_713748_713871_Repeat_region_640;ISBP=5_prime
chr3B	713796	713946	Name=CLARITE_CLARIrepeatwheat_713748_713871_Repeat_region_640;ISBP=3_prime
chr3B	713945	714095	Name=CLARITE_CLARIrepeatwheat_714021_714299_Repeat_region_641;ISBP=5_prime
chr3B	714224	714374	Name=CLARITE_CLARIrepeatwheat_714021_714299_Repeat_region_641;ISBP=3_prime
chr3B	714436	714586	Name=CLARITE_CLARIrepeatwheat_714512_716011_Repeat_region_642;ISBP=5_prime
chr3B	715936	716086	Name=CLARITE_CLARIrepeatwheat_714512_716011_Repeat_region_642;ISBP=3_prime
chr3B	716297	716447	Name=CLARITE_CLARIrepeatwheat_716373_716567_Repeat_region_643;ISBP=5_prime
chr3B	716492	716642	Name=CLARITE_CLARIrepeatwheat_716373_716567_Repeat_region_643;ISBP=3_prime
chr3B	716748	716898	Name=CLARITE_CLARIrepeatwheat_716824_716906_Repeat_region_644;ISBP=5_prime
chr3B	716831	716981	Name=CLARITE_CLARIrepeatwheat_716824_716906_Repeat_region_644;ISBP=3_prime
chr3B	722206	722356	Name=CLARITE_CLARIrepeatwheat_722282_724440_Repeat_region_645;ISBP=5_prime
chr3B	724365	724515	Name=CLARITE_CLARIrepeatwheat_722282_724440_Repeat_region_645;ISBP=3_prime
chr3B	725165	725315	Name=CLARITE_CLARIrepeatwheat_725241_725351_Repeat_region_646;ISBP=5_prime
chr3B	725276	725426	Name=CLARITE_CLARIrepeatwheat_725241_725351_Repeat_region_646;ISBP=3_prime
chr3B	728192	728342	Name=CLARITE_CLARIrepeatwheat_728268_728335_Repeat_region_647;ISBP=5_prime
chr3B	728260	728410	Name=CLARITE_CLARIrepeatwheat_728268_728335_Repeat_region_647;ISBP=3_prime
chr3B	729939	730089	Name=CLARITE_CLARIrepeatwheat_730015_731734_Repeat_region_649;ISBP=5_prime
chr3B	731659	731809	Name=CLARITE_CLARIrepeatwheat_730015_731734_Repeat_region_649;ISBP=3_prime;Name=CLARITE_CLARIrepeatwheat_731738_731979_Repeat_region_650;ISBP=5_prime
chr3B	731904	732054	Name=CLARITE_CLARIrepeatwheat_731980_734129_Repeat_region_651;ISBP=5_prime;Name=CLARITE_CLARIrepeatwheat_731738_731979_Repeat_region_650;ISBP=3_prime
chr3B	734054	734204	Name=CLARITE_CLARIrepeatwheat_731980_734129_Repeat_region_651;ISBP=3_prime
chr3B	735107	735257	Name=CLARITE_CLARIrepeatwheat_735183_736341_Repeat_region_652;ISBP=5_prime
chr3B	736266	736416	Name=CLARITE_CLARIrepeatwheat_735183_736341_Repeat_region_652;ISBP=3_prime;Name=CLARITE_CLARIrepeatwheat_736343_736609_Repeat_region_653;ISBP=5_prime
chr3B	736534	736684	Name=CLARITE_CLARIrepeatwheat_736343_736609_Repeat_region_653;ISBP=3_prime
chr3B	740980	741130	Name=CLARITE_CLARIrepeatwheat_741056_744723_Repeat_region_654;ISBP=5_prime
chr3B	744648	744798	Name=CLARITE_CLARIrepeatwheat_741056_744723_Repeat_region_654;ISBP=3_prime
chr3B	745197	745347	Name=CLARITE_CLARIrepeatwheat_745273_745342_Repeat_region_655;ISBP=5_prime
chr3B	745267	745417	Name=CLARITE_CLARIrepeatwheat_745273_745342_Repeat_region_655;ISBP=3_prime
chr3B	748839	748989	Name=CLARITE_CLARIrepeatwheat_748915_749369_Repeat_region_656;ISBP=5_prime
chr3B	749294	749444	Name=CLARITE_CLARIrepeatwheat_748915_749369_Repeat_region_656;ISBP=3_prime
chr3B	750012	750162	Name=CLARITE_CLARIrepeatwheat_750088_750654_Repeat_region_657;ISBP=5_prime
chr3B	750579	750729	Name=CLARITE_CLARIrepeatwheat_750088_750654_Repeat_region_657;ISBP=3_prime
chr3B	752413	752563	Name=CLARITE_CLARIrepeatwheat_752489_752752_Repeat_region_658;ISBP=5_prime
chr3B	752677	752827	Name=CLARITE_CLARIrepeatwheat_752489_752752_Repeat_region_658;ISBP=3_prime;Name=CLARITE_CLARIrepeatwheat_752753_753470_Repeat_region_659;ISBP=5_prime
chr3B	753395	753545	Name=CLARITE_CLARIrepeatwheat_752753_753470_Repeat_region_659;ISBP=3_prime
chr3B	753520	753670	Name=CLARITE_CLARIrepeatwheat_753596_754407_Repeat_region_660;ISBP=5_prime
chr3B	754332	754482	Name=CLARITE_CLARIrepeatwheat_753596_754407_Repeat_region_660;ISBP=3_prime;Name=CLARITE_CLARIrepeatwheat_754424_754668_Repeat_region_661;ISBP=5_prime
chr3B	754593	754743	Name=CLARITE_CLARIrepeatwheat_754424_754668_Repeat_region_661;ISBP=3_prime
chr3B	756229	756379	Name=CLARITE_CLARIrepeatwheat_756305_756912_Repeat_region_662;ISBP=5_prime
chr3B	756837	756987	Name=CLARITE_CLARIrepeatwheat_756305_756912_Repeat_region_662;ISBP=3_prime
chr3B	760214	760364	Name=CLARITE_CLARIrepeatwheat_760290_765970_Nested_repeat_88;ISBP=5_prime
chr3B	760425	760575	Name=CLARITE_CLARIrepeatwheat_760501_760845_Repeat_region_663;ISBP=5_prime
chr3B	761476	761626	Name=CLARITE_CLARIrepeatwheat_761552_761766_Repeat_region_664;ISBP=5_prime
chr3B	761691	761841	Name=CLARITE_CLARIrepeatwheat_761552_761766_Repeat_region_664;ISBP=3_prime;Name=CLARITE_CLARIrepeatwheat_761784_762103_Repeat_region_665;ISBP=5_prime
chr3B	763144	763294	Name=CLARITE_CLARIrepeatwheat_763220_765892_Repeat_region_666;ISBP=5_prime
chr3B	765817	765967	Name=CLARITE_CLARIrepeatwheat_763220_765892_Repeat_region_666;ISBP=3_prime
chr3B	765895	766045	Name=CLARITE_CLARIrepeatwheat_760290_765970_Nested_repeat_88;ISBP=3_prime
chr3B	766346	766496	Name=CLARITE_CLARIrepeatwheat_766422_784201_Nested_repeat_89;ISBP=5_prime
chr3B	769102	769252	Name=CLARITE_CLARIrepeatwheat_769178_777853_Repeat_region_667;ISBP=5_prime
chr3B	777778	777928	Name=CLARITE_CLARIrepeatwheat_769178_777853_Repeat_region_667;ISBP=3_prime
chr3B	784126	784276	Name=CLARITE_CLARIrepeatwheat_766422_784201_Nested_repeat_89;ISBP=3_prime
chr3B	789097	789247	Name=CLARITE_CLARIrepeatwheat_789173_789281_Repeat_region_668;ISBP=5_prime
chr3B	789206	789356	Name=CLARITE_CLARIrepeatwheat_789173_789281_Repeat_region_668;ISBP=3_prime
chr3B	790101	790251	Name=CLARITE_CLARIrepeatwheat_790177_790234_Repeat_region_669;ISBP=5_prime
chr3B	790159	790309	Name=CLARITE_CLARIrepeatwheat_790177_790234_Repeat_region_669;ISBP=3_prime
chr3B	790239	790389	Name=CLARITE_CLARIrepeatwheat_790315_790934_Repeat_region_670;ISBP=5_prime
chr3B	790859	791009	Name=CLARITE_CLARIrepeatwheat_790315_790934_Repeat_region_670;ISBP=3_prime;Name=CLARITE_CLARIrepeatwheat_790983_791124_Repeat_region_671;ISBP=5_prime
chr3B	791049	791199	Name=CLARITE_CLARIrepeatwheat_790983_791124_Repeat_region_671;ISBP=3_prime
chr3B	792356	792506	Name=CLARITE_CLARIrepeatwheat_792432_792566_Repeat_region_672;ISBP=5_prime
chr3B	792491	792641	Name=CLARITE_CLARIrepeatwheat_792432_792566_Repeat_region_672;ISBP=3_prime
chr3B	796860	797010	Name=CLARITE_CLARIrepeatwheat_796936_798902_Repeat_region_673;ISBP=5_prime
chr3B	798827	798977	Name=CLARITE_CLARIrepeatwheat_796936_798902_Repeat_region_673;ISBP=3_prime
chr3B	803283	803433	Name=CLARITE_CLARIrepeatwheat_803359_803962_Repeat_region_674;ISBP=5_prime
chr3B	803887	804037	Name=CLARITE_CLARIrepeatwheat_803359_803962_Repeat_region_674;ISBP=3_prime
chr3B	805073	805223	Name=CLARITE_CLARIrepeatwheat_805149_805223_Repeat_region_675;ISBP=5_prime
chr3B	805148	805298	Name=CLARITE_CLARIrepeatwheat_805149_805223_Repeat_region_675;ISBP=3_prime
chr3B	806469	806619	Name=CLARITE_CLARIrepeatwheat_806545_806590_Repeat_region_676;ISBP=5_prime;Name=CLARITE_CLARIrepeatwheat_806545_806590_Repeat_region_676;ISBP=3_prime
chr3B	809346	809496	Name=CLARITE_CLARIrepeatwheat_809422_809740_Repeat_region_677;ISBP=5_prime
chr3B	809665	809815	Name=CLARITE_CLARIrepeatwheat_809422_809740_Repeat_region_677;ISBP=3_prime
chr3B	824146	824296	Name=CLARITE_CLARIrepeatwheat_811322_824221_Repeat_region_679;ISBP=3_prime
chr3B	824656	824806	Name=CLARITE_CLARIrepeatwheat_824732_824775_Repeat_region_680;ISBP=5_prime;Name=CLARITE_CLARIrepeatwheat_824732_824775_Repeat_region_680;ISBP=3_prime
chr3B	826218	826368	Name=CLARITE_CLARIrepeatwheat_826294_826335_Repeat_region_681;ISBP=5_prime;Name=CLARITE_CLARIrepeatwheat_826294_826335_Repeat_region_681;ISBP=3_prime
chr3B	834246	834396	Name=CLARITE_CLARIrepeatwheat_834322_834483_Repeat_region_682;ISBP=5_prime
chr3B	834408	834558	Name=CLARITE_CLARIrepeatwheat_834322_834483_Repeat_region_682;ISBP=3_prime
chr3B	837973	838123	Name=CLARITE_CLARIrepeatwheat_838049_838174_Repeat_region_683;ISBP=5_prime
chr3B	838099	838249	Name=CLARITE_CLARIrepeatwheat_838049_838174_Repeat_region_683;ISBP=3_prime
chr3B	839157	839307	Name=CLARITE_CLARIrepeatwheat_839233_839430_Repeat_region_684;ISBP=5_prime
chr3B	839355	839505	Name=CLARITE_CLARIrepeatwheat_839233_839430_Repeat_region_684;ISBP=3_prime
chr3B	853501	853651	Name=CLARITE_CLARIrepeatwheat_853577_853838_Repeat_region_685;ISBP=5_prime
chr3B	853763	853913	Name=CLARITE_CLARIrepeatwheat_853577_853838_Repeat_region_685;ISBP=3_prime
chr3B	860279	860429	Name=CLARITE_CLARIrepeatwheat_860355_864258_Repeat_region_686;ISBP=5_prime
chr3B	864183	864333	Name=CLARITE_CLARIrepeatwheat_860355_864258_Repeat_region_686;ISBP=3_prime
chr3B	864899	865049	Name=CLARITE_CLARIrepeatwheat_864975_865086_Repeat_region_687;ISBP=5_prime
chr3B	865011	865161	Name=CLARITE_CLARIrepeatwheat_864975_865086_Repeat_region_687;ISBP=3_prime;Name=CLARITE_CLARIrepeatwheat_865100_867164_Repeat_region_688;ISBP=5_prime
chr3B	867089	867239	Name=CLARITE_CLARIrepeatwheat_867165_868893_Repeat_region_689;ISBP=5_prime;Name=CLARITE_CLARIrepeatwheat_865100_867164_Repeat_region_688;ISBP=3_prime
chr3B	868818	868968	Name=CLARITE_CLARIrepeatwheat_867165_868893_Repeat_region_689;ISBP=3_prime;Name=CLARITE_CLARIrepeatwheat_868894_877089_Repeat_region_690;ISBP=5_prime
chr3B	877014	877164	Name=CLARITE_CLARIrepeatwheat_877090_877161_Repeat_region_691;ISBP=5_prime;Name=CLARITE_CLARIrepeatwheat_868894_877089_Repeat_region_690;ISBP=3_prime
chr3B	877086	877236	Name=CLARITE_CLARIrepeatwheat_877090_877161_Repeat_region_691;ISBP=3_prime
chr3B	879157	879307	Name=CLARITE_CLARIrepeatwheat_879233_879324_Repeat_region_692;ISBP=5_prime
chr3B	879249	879399	Name=CLARITE_CLARIrepeatwheat_879233_879324_Repeat_region_692;ISBP=3_prime
chr3B	880435	880585	Name=CLARITE_CLARIrepeatwheat_880511_880638_Repeat_region_693;ISBP=5_prime
chr3B	880563	880713	Name=CLARITE_CLARIrepeatwheat_880511_880638_Repeat_region_693;ISBP=3_prime
chr3B	889937	890087	Name=CLARITE_CLARIrepeatwheat_890013_890053_Repeat_region_694;ISBP=5_prime;Name=CLARITE_CLARIrepeatwheat_890013_890053_Repeat_region_694;ISBP=3_prime;Name=CLARITE_CLARIrepeatwheat_890054_891078_Repeat_region_695;ISBP=5_prime
chr3B	891003	891153	Name=CLARITE_CLARIrepeatwheat_890054_891078_Repeat_region_695;ISBP=3_prime;Name=CLARITE_CLARIrepeatwheat_891079_891123_Repeat_region_696;ISBP=5_prime;Name=CLARITE_CLARIrepeatwheat_891079_891123_Repeat_region_696;ISBP=3_prime
chr3B	894230	894380	Name=CLARITE_CLARIrepeatwheat_894306_894361_Repeat_region_697;ISBP=5_prime
chr3B	894286	894436	Name=CLARITE_CLARIrepeatwheat_894306_894361_Repeat_region_697;ISBP=3_prime
chr3B	909824	909974	Name=CLARITE_CLARIrepeatwheat_909900_912018_Repeat_region_700;ISBP=5_prime
chr3B	925639	925789	Name=CLARITE_CLARIrepeatwheat_925715_927833_Repeat_region_703;ISBP=5_prime
chr3B	928924	929074	Name=CLARITE_CLARIrepeatwheat_929000_929121_Repeat_region_704;ISBP=5_prime
chr3B	929046	929196	Name=CLARITE_CLARIrepeatwheat_929000_929121_Repeat_region_704;ISBP=3_prime
chr3B	929209	929359	Name=CLARITE_CLARIrepeatwheat_929285_933092_Repeat_region_705;ISBP=5_prime
chr3B	933017	933167	Name=CLARITE_CLARIrepeatwheat_929285_933092_Repeat_region_705;ISBP=3_prime
chr3B	933689	933839	Name=CLARITE_CLARIrepeatwheat_933765_935896_Repeat_region_706;ISBP=5_prime
chr3B	935821	935971	Name=CLARITE_CLARIrepeatwheat_933765_935896_Repeat_region_706;ISBP=3_prime
chr3B	938175	938325	Name=CLARITE_CLARIrepeatwheat_3_604_Repeat_region_1;ISBP=3_prime
chr3B	940834	940984	Name=CLARITE_CLARIrepeatwheat_2664_3263_Repeat_region_2;ISBP=3_prime
chr3B	948253	948403	Name=CLARITE_CLARIrepeatwheat_10561_10682_Repeat_region_4;ISBP=3_prime
chr3B	950633	950783	Name=CLARITE_CLARIrepeatwheat_13063_13172_Repeat_region_6;ISBP=5_prime
chr3B	950743	950893	Name=CLARITE_CLARIrepeatwheat_13063_13172_Repeat_region_6;ISBP=3_prime
chr3B	951754	951904	Name=CLARITE_CLARIrepeatwheat_14184_14228_Repeat_region_7;ISBP=5_prime;Name=CLARITE_CLARIrepeatwheat_14184_14228_Repeat_region_7;ISBP=3_prime
chr3B	952749	952899	Name=CLARITE_CLARIrepeatwheat_15179_15461_Repeat_region_8;ISBP=5_prime
chr3B	953032	953182	Name=CLARITE_CLARIrepeatwheat_15179_15461_Repeat_region_8;ISBP=3_prime
chr3B	955295	955445	Name=CLARITE_CLARIrepeatwheat_17725_17791_Repeat_region_10;ISBP=5_prime
chr3B	955362	955512	Name=CLARITE_CLARIrepeatwheat_17725_17791_Repeat_region_10;ISBP=3_prime
chr3B	971164	971314	Name=CLARITE_CLARIrepeatwheat_33594_33925_Repeat_region_16;ISBP=5_prime
chr3B	971496	971646	Name=CLARITE_CLARIrepeatwheat_33594_33925_Repeat_region_16;ISBP=3_prime
chr3B	972320	972470	Name=CLARITE_CLARIrepeatwheat_30946_34749_Nested_repeat_3;ISBP=3_prime
chr3B	972374	972524	Name=CLARITE_CLARIrepeatwheat_34804_35972_Repeat_region_17;ISBP=5_prime
chr3B	973543	973693	Name=CLARITE_CLARIrepeatwheat_34804_35972_Repeat_region_17;ISBP=3_prime;Name=CLARITE_CLARIrepeatwheat_35984_36171_Repeat_region_18;ISBP=5_prime
chr3B	973742	973892	Name=CLARITE_CLARIrepeatwheat_35984_36171_Repeat_region_18;ISBP=3_prime
chr3B	973817	973967	Name=CLARITE_CLARIrepeatwheat_36247_36376_Repeat_region_19;ISBP=5_prime
chr3B	973947	974097	Name=CLARITE_CLARIrepeatwheat_36247_36376_Repeat_region_19;ISBP=3_prime
chr3B	974290	974440	Name=CLARITE_CLARIrepeatwheat_25982_36719_Nested_repeat_2;ISBP=3_prime
chr3B	974934	975084	Name=CLARITE_CLARIrepeatwheat_37364_37614_Repeat_region_20;ISBP=5_prime
chr3B	975185	975335	Name=CLARITE_CLARIrepeatwheat_37364_37614_Repeat_region_20;ISBP=3_prime
chr3B	977566	977716	Name=CLARITE_CLARIrepeatwheat_39996_40091_Repeat_region_21;ISBP=5_prime
chr3B	977662	977812	Name=CLARITE_CLARIrepeatwheat_39996_40091_Repeat_region_21;ISBP=3_prime
chr3B	987842	987992	Name=CLARITE_CLARIrepeatwheat_50272_50427_Repeat_region_22;ISBP=5_prime
chr3B	987998	988148	Name=CLARITE_CLARIrepeatwheat_50272_50427_Repeat_region_22;ISBP=3_prime
chr3B	990142	990292	Name=CLARITE_CLARIrepeatwheat_52572_53064_Nested_repeat_4;ISBP=5_prime
chr3B	990315	990465	Name=CLARITE_CLARIrepeatwheat_52745_52971_Repeat_region_23;ISBP=5_prime
chr3B	990542	990692	Name=CLARITE_CLARIrepeatwheat_52745_52971_Repeat_region_23;ISBP=3_prime
chr3B	990635	990785	Name=CLARITE_CLARIrepeatwheat_52572_53064_Nested_repeat_4;ISBP=3_prime
chr3B	990701	990851	Name=CLARITE_CLARIrepeatwheat_53131_53391_Repeat_region_24;ISBP=5_prime
chr3B	990962	991112	Name=CLARITE_CLARIrepeatwheat_53392_53546_Repeat_region_25;ISBP=5_prime;Name=CLARITE_CLARIrepeatwheat_53131_53391_Repeat_region_24;ISBP=3_prime
chr3B	991117	991267	Name=CLARITE_CLARIrepeatwheat_53392_53546_Repeat_region_25;ISBP=3_prime
chr3B	993022	993172	Name=CLARITE_CLARIrepeatwheat_55452_72983_Nested_repeat_5;ISBP=5_prime
chr3B	998008	998158	Name=CLARITE_CLARIrepeatwheat_60438_69110_Repeat_region_26;ISBP=5_prime
chr3B	1006681	1006831	Name=CLARITE_CLARIrepeatwheat_60438_69110_Repeat_region_26;ISBP=3_prime
chr3B	1010554	1010704	Name=CLARITE_CLARIrepeatwheat_55452_72983_Nested_repeat_5;ISBP=3_prime
chr3B	1011267	1011417	Name=CLARITE_CLARIrepeatwheat_73697_84732_Repeat_region_27;ISBP=5_prime
chr3B	1022303	1022453	Name=CLARITE_CLARIrepeatwheat_73697_84732_Repeat_region_27;ISBP=3_prime
chr3B	1023900	1024050	Name=CLARITE_CLARIrepeatwheat_86330_86676_Repeat_region_28;ISBP=5_prime
chr3B	1024247	1024397	Name=CLARITE_CLARIrepeatwheat_86677_86768_Repeat_region_29;ISBP=5_prime;Name=CLARITE_CLARIrepeatwheat_86330_86676_Repeat_region_28;ISBP=3_prime
chr3B	1024339	1024489	Name=CLARITE_CLARIrepeatwheat_86677_86768_Repeat_region_29;ISBP=3_prime
chr3B	1024693	1024843	Name=CLARITE_CLARIrepeatwheat_87123_92469_Repeat_region_30;ISBP=5_prime
chr3B	1030512	1030662	Name=CLARITE_CLARIrepeatwheat_92470_92941_Repeat_region_31;ISBP=3_prime
chr3B	1030574	1030724	Name=CLARITE_CLARIrepeatwheat_93004_95653_Repeat_region_32;ISBP=5_prime
chr3B	1033224	1033374	Name=CLARITE_CLARIrepeatwheat_93004_95653_Repeat_region_32;ISBP=3_prime
chr3B	1033488	1033638	Name=CLARITE_CLARIrepeatwheat_95918_96061_Repeat_region_33;ISBP=5_prime
chr3B	1033632	1033782	Name=CLARITE_CLARIrepeatwheat_95918_96061_Repeat_region_33;ISBP=3_prime
chr3B	1033797	1033947	Name=CLARITE_CLARIrepeatwheat_96227_96576_Repeat_region_34;ISBP=5_prime
chr3B	1034147	1034297	Name=CLARITE_CLARIrepeatwheat_96227_96576_Repeat_region_34;ISBP=3_prime;Name=CLARITE_CLARIrepeatwheat_96577_96668_Repeat_region_35;ISBP=5_prime
chr3B	1034239	1034389	Name=CLARITE_CLARIrepeatwheat_96577_96668_Repeat_region_35;ISBP=3_prime
chr3B	1034544	1034694	Name=CLARITE_CLARIrepeatwheat_96974_98769_Repeat_region_36;ISBP=5_prime
chr3B	1036340	1036490	Name=CLARITE_CLARIrepeatwheat_96974_98769_Repeat_region_36;ISBP=3_prime;Name=CLARITE_CLARIrepeatwheat_98770_101204_Repeat_region_37;ISBP=5_prime
chr3B	1038775	1038925	Name=CLARITE_CLARIrepeatwheat_98770_101204_Repeat_region_37;ISBP=3_prime
chr3B	1039002	1039152	Name=CLARITE_CLARIrepeatwheat_101432_101504_Repeat_region_38;ISBP=5_prime
chr3B	1039075	1039225	Name=CLARITE_CLARIrepeatwheat_101505_101690_Repeat_region_39;ISBP=5_prime;Name=CLARITE_CLARIrepeatwheat_101432_101504_Repeat_region_38;ISBP=3_prime
chr3B	1039261	1039411	Name=CLARITE_CLARIrepeatwheat_101505_101690_Repeat_region_39;ISBP=3_prime
chr3B	1039398	1039548	Name=CLARITE_CLARIrepeatwheat_101828_102052_Repeat_region_40;ISBP=5_prime
chr3B	1039623	1039773	Name=CLARITE_CLARIrepeatwheat_101828_102052_Repeat_region_40;ISBP=3_prime;Name=CLARITE_CLARIrepeatwheat_102053_102149_Repeat_region_41;ISBP=5_prime
chr3B	1039720	1039870	Name=CLARITE_CLARIrepeatwheat_102053_102149_Repeat_region_41;ISBP=3_prime;Name=CLARITE_CLARIrepeatwheat_102166_111029_Repeat_region_42;ISBP=5_prime
chr3B	1048600	1048750	Name=CLARITE_CLARIrepeatwheat_111030_145041_Nested_repeat_6;ISBP=5_prime;Name=CLARITE_CLARIrepeatwheat_102166_111029_Repeat_region_42;ISBP=3_prime
chr3B	1049042	1049192	Name=CLARITE_CLARIrepeatwheat_111472_118877_Repeat_region_43;ISBP=5_prime
chr3B	1056448	1056598	Name=CLARITE_CLARIrepeatwheat_111472_118877_Repeat_region_43;ISBP=3_prime
chr3B	1059400	1059550	Name=CLARITE_CLARIrepeatwheat_121830_129118_Repeat_region_44;ISBP=5_prime
chr3B	1066689	1066839	Name=CLARITE_CLARIrepeatwheat_121830_129118_Repeat_region_44;ISBP=3_prime
chr3B	1067337	1067487	Name=CLARITE_CLARIrepeatwheat_129767_143081_Repeat_region_45;ISBP=5_prime
chr3B	1080652	1080802	Name=CLARITE_CLARIrepeatwheat_129767_143081_Repeat_region_45;ISBP=3_prime
chr3B	1082612	1082762	Name=CLARITE_CLARIrepeatwheat_111030_145041_Nested_repeat_6;ISBP=3_prime
chr3B	1083328	1083478	Name=CLARITE_CLARIrepeatwheat_145758_145878_Repeat_region_46;ISBP=5_prime
chr3B	1083449	1083599	Name=CLARITE_CLARIrepeatwheat_145758_145878_Repeat_region_46;ISBP=3_prime
chr3B	1087718	1087868	Name=CLARITE_CLARIrepeatwheat_150148_150239_Repeat_region_47;ISBP=5_prime
chr3B	1087810	1087960	Name=CLARITE_CLARIrepeatwheat_150148_150239_Repeat_region_47;ISBP=3_prime
chr3B	1090523	1090673	Name=CLARITE_CLARIrepeatwheat_152953_156960_Nested_repeat_7;ISBP=5_prime
chr3B	1094531	1094681	Name=CLARITE_CLARIrepeatwheat_152953_156960_Nested_repeat_7;ISBP=3_prime
chr3B	1095206	1095356	Name=CLARITE_CLARIrepeatwheat_157636_166669_Nested_repeat_8;ISBP=5_prime
chr3B	1100674	1100824	Name=CLARITE_CLARIrepeatwheat_163104_164831_Repeat_region_48;ISBP=5_prime
chr3B	1102402	1102552	Name=CLARITE_CLARIrepeatwheat_163104_164831_Repeat_region_48;ISBP=3_prime
chr3B	1104240	1104390	Name=CLARITE_CLARIrepeatwheat_157636_166669_Nested_repeat_8;ISBP=3_prime;Name=CLARITE_CLARIrepeatwheat_166670_167809_Repeat_region_49;ISBP=5_prime
chr3B	1105380	1105530	Name=CLARITE_CLARIrepeatwheat_167810_171661_Nested_repeat_9;ISBP=5_prime;Name=CLARITE_CLARIrepeatwheat_166670_167809_Repeat_region_49;ISBP=3_prime
chr3B	1107107	1107257	Name=CLARITE_CLARIrepeatwheat_169537_169656_Repeat_region_50;ISBP=5_prime
chr3B	1107227	1107377	Name=CLARITE_CLARIrepeatwheat_169537_169656_Repeat_region_50;ISBP=3_prime
chr3B	1109232	1109382	Name=CLARITE_CLARIrepeatwheat_171662_200766_Nested_repeat_10;ISBP=5_prime;Name=CLARITE_CLARIrepeatwheat_167810_171661_Nested_repeat_9;ISBP=3_prime
chr3B	1124720	1124870	Name=CLARITE_CLARIrepeatwheat_187150_187212_Repeat_region_51;ISBP=5_prime
chr3B	1125178	1125328	Name=CLARITE_CLARIrepeatwheat_187608_187719_Repeat_region_52;ISBP=5_prime
chr3B	1125290	1125440	Name=CLARITE_CLARIrepeatwheat_187720_188000_Repeat_region_53;ISBP=5_prime;Name=CLARITE_CLARIrepeatwheat_187608_187719_Repeat_region_52;ISBP=3_prime
chr3B	1125745	1125895	Name=CLARITE_CLARIrepeatwheat_188175_188269_Repeat_region_54;ISBP=5_prime
chr3B	1138337	1138487	Name=CLARITE_CLARIrepeatwheat_171662_200766_Nested_repeat_10;ISBP=3_prime;Name=CLARITE_CLARIrepeatwheat_200767_209438_Nested_repeat_11;ISBP=5_prime
chr3B	1143583	1143733	Name=CLARITE_CLARIrepeatwheat_206013_206442_Repeat_region_55;ISBP=5_prime
chr3B	1144013	1144163	Name=CLARITE_CLARIrepeatwheat_206013_206442_Repeat_region_55;ISBP=3_prime;Name=CLARITE_CLARIrepeatwheat_206471_206890_Repeat_region_56;ISBP=5_prime
chr3B	1144461	1144611	Name=CLARITE_CLARIrepeatwheat_206471_206890_Repeat_region_56;ISBP=3_prime
chr3B	1147009	1147159	Name=CLARITE_CLARIrepeatwheat_200767_209438_Nested_repeat_11;ISBP=3_prime
chr3B	1148284	1148434	Name=CLARITE_CLARIrepeatwheat_210714_210880_Repeat_region_57;ISBP=5_prime
chr3B	1148451	1148601	Name=CLARITE_CLARIrepeatwheat_210881_219870_Repeat_region_58;ISBP=5_prime;Name=CLARITE_CLARIrepeatwheat_210714_210880_Repeat_region_57;ISBP=3_prime
chr3B	1157441	1157591	Name=CLARITE_CLARIrepeatwheat_210881_219870_Repeat_region_58;ISBP=3_prime;Name=CLARITE_CLARIrepeatwheat_219885_219973_Repeat_region_59;ISBP=5_prime
chr3B	1157544	1157694	Name=CLARITE_CLARIrepeatwheat_219885_219973_Repeat_region_59;ISBP=3_prime
chr3B	1159551	1159701	Name=CLARITE_CLARIrepeatwheat_221981_222863_Repeat_region_60;ISBP=5_prime
chr3B	1160434	1160584	Name=CLARITE_CLARIrepeatwheat_221981_222863_Repeat_region_60;ISBP=3_prime
chr3B	1163327	1163477	Name=CLARITE_CLARIrepeatwheat_225757_227327_Repeat_region_61;ISBP=5_prime
chr3B	1164898	1165048	Name=CLARITE_CLARIrepeatwheat_225757_227327_Repeat_region_61;ISBP=3_prime
chr3B	1165185	1165335	Name=CLARITE_CLARIrepeatwheat_227615_236296_Repeat_region_62;ISBP=5_prime
chr3B	1173867	1174017	Name=CLARITE_CLARIrepeatwheat_227615_236296_Repeat_region_62;ISBP=3_prime
chr3B	1174039	1174189	Name=CLARITE_CLARIrepeatwheat_236469_274684_Nested_repeat_12;ISBP=5_prime
chr3B	1181564	1181714	Name=CLARITE_CLARIrepeatwheat_243994_244117_Repeat_region_63;ISBP=5_prime
chr3B	1181688	1181838	Name=CLARITE_CLARIrepeatwheat_243994_244117_Repeat_region_63;ISBP=3_prime;Name=CLARITE_CLARIrepeatwheat_244157_250591_Repeat_region_64;ISBP=5_prime
chr3B	1188162	1188312	Name=CLARITE_CLARIrepeatwheat_244157_250591_Repeat_region_64;ISBP=3_prime;Name=CLARITE_CLARIrepeatwheat_250604_256313_Repeat_region_65;ISBP=5_prime
chr3B	1193884	1194034	Name=CLARITE_CLARIrepeatwheat_250604_256313_Repeat_region_65;ISBP=3_prime;Name=CLARITE_CLARIrepeatwheat_256315_264051_Repeat_region_66;ISBP=5_prime
chr3B	1201622	1201772	Name=CLARITE_CLARIrepeatwheat_264052_271705_Repeat_region_67;ISBP=5_prime;Name=CLARITE_CLARIrepeatwheat_256315_264051_Repeat_region_66;ISBP=3_prime
chr3B	1209276	1209426	Name=CLARITE_CLARIrepeatwheat_264052_271705_Repeat_region_67;ISBP=3_prime
chr3B	1212255	1212405	Name=CLARITE_CLARIrepeatwheat_236469_274684_Nested_repeat_12;ISBP=3_prime
chr3B	1227776	1227926	Name=CLARITE_CLARIrepeatwheat_290206_290954_Repeat_region_68;ISBP=5_prime
chr3B	1228525	1228675	Name=CLARITE_CLARIrepeatwheat_290206_290954_Repeat_region_68;ISBP=3_prime
chr3B	1228939	1229089	Name=CLARITE_CLARIrepeatwheat_291369_291416_Repeat_region_69;ISBP=5_prime;Name=CLARITE_CLARIrepeatwheat_291369_291416_Repeat_region_69;ISBP=3_prime
chr3B	1229277	1229427	Name=CLARITE_CLARIrepeatwheat_291707_291998_Repeat_region_70;ISBP=5_prime
chr3B	1229569	1229719	Name=CLARITE_CLARIrepeatwheat_291707_291998_Repeat_region_70;ISBP=3_prime
chr3B	1229909	1230059	Name=CLARITE_CLARIrepeatwheat_292339_292528_Repeat_region_71;ISBP=5_prime
chr3B	1230099	1230249	Name=CLARITE_CLARIrepeatwheat_292339_292528_Repeat_region_71;ISBP=3_prime
chr3B	1233839	1233989	Name=CLARITE_CLARIrepeatwheat_296269_296375_Repeat_region_72;ISBP=5_prime
chr3B	1233946	1234096	Name=CLARITE_CLARIrepeatwheat_296269_296375_Repeat_region_72;ISBP=3_prime
chr3B	1235868	1236018	Name=CLARITE_CLARIrepeatwheat_298298_298442_Repeat_region_73;ISBP=5_prime
chr3B	1236013	1236163	Name=CLARITE_CLARIrepeatwheat_298298_298442_Repeat_region_73;ISBP=3_prime
chr3B	1236762	1236912	Name=CLARITE_CLARIrepeatwheat_299192_299240_Repeat_region_74;ISBP=5_prime;Name=CLARITE_CLARIrepeatwheat_299192_299240_Repeat_region_74;ISBP=3_prime
chr3B	1240344	1240494	Name=CLARITE_CLARIrepeatwheat_302774_319186_Nested_repeat_13;ISBP=5_prime
chr3B	1243906	1244056	Name=CLARITE_CLARIrepeatwheat_306336_311106_Repeat_region_75;ISBP=5_prime
chr3B	1248677	1248827	Name=CLARITE_CLARIrepeatwheat_306336_311106_Repeat_region_75;ISBP=3_prime
chr3B	1256757	1256907	Name=CLARITE_CLARIrepeatwheat_302774_319186_Nested_repeat_13;ISBP=3_prime
chr3B	1259379	1259529	Name=CLARITE_CLARIrepeatwheat_321809_321845_Repeat_region_78;ISBP=5_prime;Name=CLARITE_CLARIrepeatwheat_321809_321845_Repeat_region_78;ISBP=3_prime
chr3B	1261900	1262050	Name=CLARITE_CLARIrepeatwheat_324330_330207_Nested_repeat_14;ISBP=5_prime
chr3B	1263050	1263200	Name=CLARITE_CLARIrepeatwheat_325480_325581_Repeat_region_79;ISBP=5_prime
chr3B	1263152	1263302	Name=CLARITE_CLARIrepeatwheat_325480_325581_Repeat_region_79;ISBP=3_prime
chr3B	1267193	1267343	Name=CLARITE_CLARIrepeatwheat_329623_329671_Repeat_region_80;ISBP=5_prime;Name=CLARITE_CLARIrepeatwheat_329623_329671_Repeat_region_80;ISBP=3_prime
chr3B	1275577	1275727	Name=CLARITE_CLARIrepeatwheat_338007_338103_Repeat_region_82;ISBP=5_prime
chr3B	1275674	1275824	Name=CLARITE_CLARIrepeatwheat_338007_338103_Repeat_region_82;ISBP=3_prime
chr3B	1276121	1276271	Name=CLARITE_CLARIrepeatwheat_338551_338767_Repeat_region_83;ISBP=5_prime
chr3B	1276338	1276488	Name=CLARITE_CLARIrepeatwheat_338551_338767_Repeat_region_83;ISBP=3_prime
chr3B	1277807	1277957	Name=CLARITE_CLARIrepeatwheat_340237_340316_Repeat_region_84;ISBP=5_prime
chr3B	1277887	1278037	Name=CLARITE_CLARIrepeatwheat_340237_340316_Repeat_region_84;ISBP=3_prime
chr3B	1279591	1279741	Name=CLARITE_CLARIrepeatwheat_342021_342169_Repeat_region_85;ISBP=5_prime
chr3B	1279740	1279890	Name=CLARITE_CLARIrepeatwheat_342021_342169_Repeat_region_85;ISBP=3_prime
chr3B	1280342	1280492	Name=CLARITE_CLARIrepeatwheat_342772_343134_Repeat_region_86;ISBP=5_prime
chr3B	1280705	1280855	Name=CLARITE_CLARIrepeatwheat_342772_343134_Repeat_region_86;ISBP=3_prime
chr3B	1280770	1280920	Name=CLARITE_CLARIrepeatwheat_343200_343364_Repeat_region_87;ISBP=5_prime
chr3B	1280935	1281085	Name=CLARITE_CLARIrepeatwheat_343200_343364_Repeat_region_87;ISBP=3_prime
chr3B	1282982	1283132	Name=CLARITE_CLARIrepeatwheat_345412_346976_Repeat_region_88;ISBP=5_prime
chr3B	1284547	1284697	Name=CLARITE_CLARIrepeatwheat_345412_346976_Repeat_region_88;ISBP=3_prime
chr3B	1285264	1285414	Name=CLARITE_CLARIrepeatwheat_347694_348189_Repeat_region_89;ISBP=5_prime
chr3B	1285760	1285910	Name=CLARITE_CLARIrepeatwheat_347694_348189_Repeat_region_89;ISBP=3_prime;Name=CLARITE_CLARIrepeatwheat_348200_350267_Repeat_region_90;ISBP=5_prime
chr3B	1287838	1287988	Name=CLARITE_CLARIrepeatwheat_348200_350267_Repeat_region_90;ISBP=3_prime
chr3B	1288029	1288179	Name=CLARITE_CLARIrepeatwheat_350459_377814_Nested_repeat_15;ISBP=5_prime
chr3B	1289781	1289931	Name=CLARITE_CLARIrepeatwheat_352211_355987_Repeat_region_91;ISBP=5_prime
chr3B	1293558	1293708	Name=CLARITE_CLARIrepeatwheat_352211_355987_Repeat_region_91;ISBP=3_prime
chr3B	1293712	1293862	Name=CLARITE_CLARIrepeatwheat_356142_373655_Nested_repeat_16;ISBP=5_prime
chr3B	1297893	1298043	Name=CLARITE_CLARIrepeatwheat_360323_361901_Repeat_region_92;ISBP=5_prime
chr3B	1299472	1299622	Name=CLARITE_CLARIrepeatwheat_360323_361901_Repeat_region_92;ISBP=3_prime
chr3B	1301330	1301480	Name=CLARITE_CLARIrepeatwheat_363760_365188_Repeat_region_93;ISBP=5_prime
chr3B	1302759	1302909	Name=CLARITE_CLARIrepeatwheat_363760_365188_Repeat_region_93;ISBP=3_prime
chr3B	1303084	1303234	Name=CLARITE_CLARIrepeatwheat_365514_373011_Repeat_region_94;ISBP=5_prime
chr3B	1310582	1310732	Name=CLARITE_CLARIrepeatwheat_365514_373011_Repeat_region_94;ISBP=3_prime
chr3B	1311226	1311376	Name=CLARITE_CLARIrepeatwheat_356142_373655_Nested_repeat_16;ISBP=3_prime
chr3B	1312203	1312353	Name=CLARITE_CLARIrepeatwheat_374633_374750_Repeat_region_95;ISBP=5_prime
chr3B	1312321	1312471	Name=CLARITE_CLARIrepeatwheat_374633_374750_Repeat_region_95;ISBP=3_prime;Name=CLARITE_CLARIrepeatwheat_374751_374930_Repeat_region_96;ISBP=5_prime
chr3B	1312501	1312651	Name=CLARITE_CLARIrepeatwheat_374751_374930_Repeat_region_96;ISBP=3_prime
chr3B	1315385	1315535	Name=CLARITE_CLARIrepeatwheat_350459_377814_Nested_repeat_15;ISBP=3_prime
chr3B	1317361	1317511	Name=CLARITE_CLARIrepeatwheat_379791_380126_Repeat_region_97;ISBP=5_prime
chr3B	1317697	1317847	Name=CLARITE_CLARIrepeatwheat_380127_380292_Repeat_region_98;ISBP=5_prime;Name=CLARITE_CLARIrepeatwheat_379791_380126_Repeat_region_97;ISBP=3_prime
chr3B	1317863	1318013	Name=CLARITE_CLARIrepeatwheat_380127_380292_Repeat_region_98;ISBP=3_prime
chr3B	1318215	1318365	Name=CLARITE_CLARIrepeatwheat_380645_380953_Repeat_region_99;ISBP=5_prime
chr3B	1318524	1318674	Name=CLARITE_CLARIrepeatwheat_380645_380953_Repeat_region_99;ISBP=3_prime
chr3B	1321506	1321656	Name=CLARITE_CLARIrepeatwheat_383936_384058_Repeat_region_100;ISBP=5_prime
chr3B	1321629	1321779	Name=CLARITE_CLARIrepeatwheat_383936_384058_Repeat_region_100;ISBP=3_prime;Name=CLARITE_CLARIrepeatwheat_384082_384228_Repeat_region_101;ISBP=5_prime
chr3B	1321799	1321949	Name=CLARITE_CLARIrepeatwheat_384082_384228_Repeat_region_101;ISBP=3_prime;Name=CLARITE_CLARIrepeatwheat_384274_384512_Repeat_region_102;ISBP=5_prime
chr3B	1322083	1322233	Name=CLARITE_CLARIrepeatwheat_384274_384512_Repeat_region_102;ISBP=3_prime
chr3B	1327534	1327684	Name=CLARITE_CLARIrepeatwheat_389964_391127_Repeat_region_103;ISBP=5_prime
chr3B	1328698	1328848	Name=CLARITE_CLARIrepeatwheat_389964_391127_Repeat_region_103;ISBP=3_prime;Name=CLARITE_CLARIrepeatwheat_391134_392473_Repeat_region_104;ISBP=5_prime
chr3B	1330044	1330194	Name=CLARITE_CLARIrepeatwheat_391134_392473_Repeat_region_104;ISBP=3_prime;Name=CLARITE_CLARIrepeatwheat_392474_392660_Repeat_region_105;ISBP=5_prime
chr3B	1330231	1330381	Name=CLARITE_CLARIrepeatwheat_392474_392660_Repeat_region_105;ISBP=3_prime
chr3B	1335241	1335391	Name=CLARITE_CLARIrepeatwheat_397671_398255_Repeat_region_106;ISBP=5_prime
chr3B	1335826	1335976	Name=CLARITE_CLARIrepeatwheat_397671_398255_Repeat_region_106;ISBP=3_prime
chr3B	1335916	1336066	Name=CLARITE_CLARIrepeatwheat_398346_398709_Repeat_region_107;ISBP=5_prime
chr3B	1336280	1336430	Name=CLARITE_CLARIrepeatwheat_398346_398709_Repeat_region_107;ISBP=3_prime
chr3B	1344217	1344367	Name=CLARITE_CLARIrepeatwheat_406647_406700_Repeat_region_108;ISBP=5_prime
chr3B	1344271	1344421	Name=CLARITE_CLARIrepeatwheat_406647_406700_Repeat_region_108;ISBP=3_prime;Name=CLARITE_CLARIrepeatwheat_406742_407351_Repeat_region_109;ISBP=5_prime
chr3B	1344922	1345072	Name=CLARITE_CLARIrepeatwheat_406742_407351_Repeat_region_109;ISBP=3_prime
chr3B	1345993	1346143	Name=CLARITE_CLARIrepeatwheat_408423_409947_Repeat_region_110;ISBP=5_prime
chr3B	1351243	1351393	Name=CLARITE_CLARIrepeatwheat_411598_413672_Repeat_region_112;ISBP=3_prime
chr3B	1352266	1352416	Name=CLARITE_CLARIrepeatwheat_414696_415128_Repeat_region_113;ISBP=5_prime
chr3B	1352699	1352849	Name=CLARITE_CLARIrepeatwheat_414696_415128_Repeat_region_113;ISBP=3_prime
chr3B	1353155	1353305	Name=CLARITE_CLARIrepeatwheat_415585_415784_Repeat_region_114;ISBP=5_prime
chr3B	1353355	1353505	Name=CLARITE_CLARIrepeatwheat_415585_415784_Repeat_region_114;ISBP=3_prime
chr3B	1353492	1353642	Name=CLARITE_CLARIrepeatwheat_415922_416198_Repeat_region_115;ISBP=5_prime
chr3B	1353769	1353919	Name=CLARITE_CLARIrepeatwheat_415922_416198_Repeat_region_115;ISBP=3_prime;Name=CLARITE_CLARIrepeatwheat_416249_416340_Repeat_region_116;ISBP=5_prime
chr3B	1353911	1354061	Name=CLARITE_CLARIrepeatwheat_416249_416340_Repeat_region_116;ISBP=3_prime
chr3B	1354769	1354919	Name=CLARITE_CLARIrepeatwheat_417199_417360_Repeat_region_117;ISBP=5_prime
chr3B	1354931	1355081	Name=CLARITE_CLARIrepeatwheat_417361_417382_Repeat_region_118;ISBP=5_prime;Name=CLARITE_CLARIrepeatwheat_417199_417360_Repeat_region_117;ISBP=3_prime;Name=CLARITE_CLARIrepeatwheat_417361_417382_Repeat_region_118;ISBP=3_prime
chr3B	1356506	1356656	Name=CLARITE_CLARIrepeatwheat_418936_419015_Repeat_region_119;ISBP=5_prime
chr3B	1356586	1356736	Name=CLARITE_CLARIrepeatwheat_418936_419015_Repeat_region_119;ISBP=3_prime
chr3B	1362049	1362199	Name=CLARITE_CLARIrepeatwheat_424390_424478_Repeat_region_122;ISBP=3_prime
chr3B	1366649	1366799	Name=CLARITE_CLARIrepeatwheat_429079_429146_Repeat_region_123;ISBP=5_prime
chr3B	1366717	1366867	Name=CLARITE_CLARIrepeatwheat_429079_429146_Repeat_region_123;ISBP=3_prime
chr3B	1366906	1367056	Name=CLARITE_CLARIrepeatwheat_429336_431998_Repeat_region_124;ISBP=5_prime
chr3B	1369910	1370060	Name=CLARITE_CLARIrepeatwheat_431999_432339_Repeat_region_125;ISBP=3_prime
chr3B	1374587	1374737	Name=CLARITE_CLARIrepeatwheat_437017_437099_Repeat_region_126;ISBP=5_prime
chr3B	1374670	1374820	Name=CLARITE_CLARIrepeatwheat_437017_437099_Repeat_region_126;ISBP=3_prime
chr3B	1375167	1375317	Name=CLARITE_CLARIrepeatwheat_437597_437672_Repeat_region_127;ISBP=5_prime
chr3B	1375243	1375393	Name=CLARITE_CLARIrepeatwheat_437597_437672_Repeat_region_127;ISBP=3_prime
chr3B	1375982	1376132	Name=CLARITE_CLARIrepeatwheat_438412_444020_Repeat_region_128;ISBP=5_prime
chr3B	1381591	1381741	Name=CLARITE_CLARIrepeatwheat_444021_444642_Repeat_region_129;ISBP=5_prime;Name=CLARITE_CLARIrepeatwheat_438412_444020_Repeat_region_128;ISBP=3_prime
chr3B	1382213	1382363	Name=CLARITE_CLARIrepeatwheat_444021_444642_Repeat_region_129;ISBP=3_prime
chr3B	1382359	1382509	Name=CLARITE_CLARIrepeatwheat_444789_444947_Repeat_region_130;ISBP=5_prime
chr3B	1382518	1382668	Name=CLARITE_CLARIrepeatwheat_444789_444947_Repeat_region_130;ISBP=3_prime
chr3B	1384382	1384532	Name=CLARITE_CLARIrepeatwheat_446812_455328_Repeat_region_131;ISBP=5_prime
chr3B	1392899	1393049	Name=CLARITE_CLARIrepeatwheat_446812_455328_Repeat_region_131;ISBP=3_prime
chr3B	1393238	1393388	Name=CLARITE_CLARIrepeatwheat_455668_476241_Nested_repeat_17;ISBP=5_prime
chr3B	1397166	1397316	Name=CLARITE_CLARIrepeatwheat_459596_472299_Repeat_region_132;ISBP=5_prime
chr3B	1409870	1410020	Name=CLARITE_CLARIrepeatwheat_459596_472299_Repeat_region_132;ISBP=3_prime
chr3B	1413812	1413962	Name=CLARITE_CLARIrepeatwheat_455668_476241_Nested_repeat_17;ISBP=3_prime;Name=CLARITE_CLARIrepeatwheat_476259_477524_Nested_repeat_18;ISBP=5_prime
chr3B	1413889	1414039	Name=CLARITE_CLARIrepeatwheat_476319_476691_Repeat_region_133;ISBP=5_prime
chr3B	1415095	1415245	Name=CLARITE_CLARIrepeatwheat_476259_477524_Nested_repeat_18;ISBP=3_prime;Name=CLARITE_CLARIrepeatwheat_477525_477699_Repeat_region_134;ISBP=5_prime
chr3B	1415270	1415420	Name=CLARITE_CLARIrepeatwheat_477525_477699_Repeat_region_134;ISBP=3_prime;Name=CLARITE_CLARIrepeatwheat_477700_477878_Repeat_region_135;ISBP=5_prime
chr3B	1415449	1415599	Name=CLARITE_CLARIrepeatwheat_477700_477878_Repeat_region_135;ISBP=3_prime
chr3B	1415736	1415886	Name=CLARITE_CLARIrepeatwheat_478166_478286_Repeat_region_136;ISBP=5_prime
chr3B	1415857	1416007	Name=CLARITE_CLARIrepeatwheat_478166_478286_Repeat_region_136;ISBP=3_prime
chr3B	1416129	1416279	Name=CLARITE_CLARIrepeatwheat_478559_478645_Repeat_region_137;ISBP=5_prime
chr3B	1416216	1416366	Name=CLARITE_CLARIrepeatwheat_478559_478645_Repeat_region_137;ISBP=3_prime
chr3B	1417144	1417294	Name=CLARITE_CLARIrepeatwheat_479574_479757_Repeat_region_138;ISBP=5_prime
chr3B	1417328	1417478	Name=CLARITE_CLARIrepeatwheat_479574_479757_Repeat_region_138;ISBP=3_prime
chr3B	1418787	1418937	Name=CLARITE_CLARIrepeatwheat_481217_481335_Repeat_region_139;ISBP=5_prime
chr3B	1418906	1419056	Name=CLARITE_CLARIrepeatwheat_481217_481335_Repeat_region_139;ISBP=3_prime
chr3B	1419473	1419623	Name=CLARITE_CLARIrepeatwheat_481903_482009_Repeat_region_140;ISBP=5_prime
chr3B	1419580	1419730	Name=CLARITE_CLARIrepeatwheat_481903_482009_Repeat_region_140;ISBP=3_prime
chr3B	1420039	1420189	Name=CLARITE_CLARIrepeatwheat_482469_482634_Repeat_region_141;ISBP=5_prime
chr3B	1420489	1420639	Name=CLARITE_CLARIrepeatwheat_482919_483132_Repeat_region_142;ISBP=5_prime
chr3B	1420703	1420853	Name=CLARITE_CLARIrepeatwheat_482919_483132_Repeat_region_142;ISBP=3_prime;Name=CLARITE_CLARIrepeatwheat_483146_483230_Repeat_region_143;ISBP=5_prime
chr3B	1420801	1420951	Name=CLARITE_CLARIrepeatwheat_483146_483230_Repeat_region_143;ISBP=3_prime;Name=CLARITE_CLARIrepeatwheat_483231_483331_Repeat_region_144;ISBP=5_prime
chr3B	1420902	1421052	Name=CLARITE_CLARIrepeatwheat_483231_483331_Repeat_region_144;ISBP=3_prime
chr3B	1421114	1421264	Name=CLARITE_CLARIrepeatwheat_483544_483674_Repeat_region_145;ISBP=5_prime
chr3B	1421245	1421395	Name=CLARITE_CLARIrepeatwheat_483544_483674_Repeat_region_145;ISBP=3_prime
chr3B	1424026	1424176	Name=CLARITE_CLARIrepeatwheat_486456_486727_Repeat_region_146;ISBP=5_prime
chr3B	1424298	1424448	Name=CLARITE_CLARIrepeatwheat_486456_486727_Repeat_region_146;ISBP=3_prime
chr3B	1425035	1425185	Name=CLARITE_CLARIrepeatwheat_487465_487716_Repeat_region_147;ISBP=5_prime
chr3B	1425287	1425437	Name=CLARITE_CLARIrepeatwheat_487465_487716_Repeat_region_147;ISBP=3_prime
chr3B	1425965	1426115	Name=CLARITE_CLARIrepeatwheat_488395_523430_Nested_repeat_19;ISBP=5_prime
chr3B	1426034	1426184	Name=CLARITE_CLARIrepeatwheat_488464_494467_Nested_repeat_20;ISBP=5_prime
chr3B	1427506	1427656	Name=CLARITE_CLARIrepeatwheat_489936_491545_Repeat_region_148;ISBP=5_prime
chr3B	1429116	1429266	Name=CLARITE_CLARIrepeatwheat_489936_491545_Repeat_region_148;ISBP=3_prime
chr3B	1432038	1432188	Name=CLARITE_CLARIrepeatwheat_488464_494467_Nested_repeat_20;ISBP=3_prime
chr3B	1436922	1437072	Name=CLARITE_CLARIrepeatwheat_499352_499554_Repeat_region_151;ISBP=5_prime
chr3B	1441619	1441769	Name=CLARITE_CLARIrepeatwheat_504049_512623_Repeat_region_152;ISBP=5_prime
chr3B	1450194	1450344	Name=CLARITE_CLARIrepeatwheat_504049_512623_Repeat_region_152;ISBP=3_prime
chr3B	1450485	1450635	Name=CLARITE_CLARIrepeatwheat_512915_513454_Repeat_region_153;ISBP=5_prime
chr3B	1451025	1451175	Name=CLARITE_CLARIrepeatwheat_512915_513454_Repeat_region_153;ISBP=3_prime
chr3B	1453792	1453942	Name=CLARITE_CLARIrepeatwheat_516222_516291_Repeat_region_154;ISBP=5_prime
chr3B	1453862	1454012	Name=CLARITE_CLARIrepeatwheat_516222_516291_Repeat_region_154;ISBP=3_prime
chr3B	1454923	1455073	Name=CLARITE_CLARIrepeatwheat_517353_517455_Repeat_region_155;ISBP=5_prime
chr3B	1455026	1455176	Name=CLARITE_CLARIrepeatwheat_517353_517455_Repeat_region_155;ISBP=3_prime
chr3B	1457085	1457235	Name=CLARITE_CLARIrepeatwheat_519343_519514_Repeat_region_156;ISBP=3_prime
chr3B	1459385	1459535	Name=CLARITE_CLARIrepeatwheat_521646_521814_Repeat_region_157;ISBP=3_prime
chr3B	1461001	1461151	Name=CLARITE_CLARIrepeatwheat_488395_523430_Nested_repeat_19;ISBP=3_prime
chr3B	1464124	1464274	Name=CLARITE_CLARIrepeatwheat_526554_526664_Repeat_region_159;ISBP=5_prime;Name=CLARITE_CLARIrepeatwheat_526237_526553_Repeat_region_158;ISBP=3_prime
chr3B	1464235	1464385	Name=CLARITE_CLARIrepeatwheat_526554_526664_Repeat_region_159;ISBP=3_prime
chr3B	1464372	1464522	Name=CLARITE_CLARIrepeatwheat_526802_535463_Repeat_region_160;ISBP=5_prime
chr3B	1478149	1478299	Name=CLARITE_CLARIrepeatwheat_535464_540578_Repeat_region_161;ISBP=3_prime
chr3B	1478391	1478541	Name=CLARITE_CLARIrepeatwheat_540821_548482_Nested_repeat_21;ISBP=5_prime
chr3B	1482362	1482512	Name=CLARITE_CLARIrepeatwheat_544792_545173_Repeat_region_162;ISBP=5_prime
chr3B	1482744	1482894	Name=CLARITE_CLARIrepeatwheat_544792_545173_Repeat_region_162;ISBP=3_prime
chr3B	1483101	1483251	Name=CLARITE_CLARIrepeatwheat_545531_546757_Repeat_region_163;ISBP=5_prime
chr3B	1484328	1484478	Name=CLARITE_CLARIrepeatwheat_546758_548202_Repeat_region_164;ISBP=5_prime;Name=CLARITE_CLARIrepeatwheat_545531_546757_Repeat_region_163;ISBP=3_prime
chr3B	1485773	1485923	Name=CLARITE_CLARIrepeatwheat_546758_548202_Repeat_region_164;ISBP=3_prime
chr3B	1486053	1486203	Name=CLARITE_CLARIrepeatwheat_540821_548482_Nested_repeat_21;ISBP=3_prime;Name=CLARITE_CLARIrepeatwheat_548483_597899_Nested_repeat_22;ISBP=5_prime
chr3B	1486854	1487004	Name=CLARITE_CLARIrepeatwheat_549284_597781_Nested_repeat_23;ISBP=5_prime
chr3B	1495061	1495211	Name=CLARITE_CLARIrepeatwheat_557491_593357_Nested_repeat_24;ISBP=5_prime
chr3B	1502233	1502383	Name=CLARITE_CLARIrepeatwheat_564663_567819_Repeat_region_165;ISBP=5_prime
chr3B	1505390	1505540	Name=CLARITE_CLARIrepeatwheat_564663_567819_Repeat_region_165;ISBP=3_prime
chr3B	1507015	1507165	Name=CLARITE_CLARIrepeatwheat_569445_578379_Repeat_region_166;ISBP=5_prime
chr3B	1515950	1516100	Name=CLARITE_CLARIrepeatwheat_569445_578379_Repeat_region_166;ISBP=3_prime
chr3B	1530928	1531078	Name=CLARITE_CLARIrepeatwheat_557491_593357_Nested_repeat_24;ISBP=3_prime
chr3B	1535352	1535502	Name=CLARITE_CLARIrepeatwheat_549284_597781_Nested_repeat_23;ISBP=3_prime
chr3B	1535470	1535620	Name=CLARITE_CLARIrepeatwheat_548483_597899_Nested_repeat_22;ISBP=3_prime;Name=CLARITE_CLARIrepeatwheat_597900_606281_Repeat_region_167;ISBP=5_prime
chr3B	1543852	1544002	Name=CLARITE_CLARIrepeatwheat_597900_606281_Repeat_region_167;ISBP=3_prime;Name=CLARITE_CLARIrepeatwheat_606282_643329_Nested_repeat_25;ISBP=5_prime
chr3B	1546634	1546784	Name=CLARITE_CLARIrepeatwheat_609064_619196_Repeat_region_168;ISBP=5_prime
chr3B	1556767	1556917	Name=CLARITE_CLARIrepeatwheat_609064_619196_Repeat_region_168;ISBP=3_prime
chr3B	1557265	1557415	Name=CLARITE_CLARIrepeatwheat_619695_631984_Nested_repeat_26;ISBP=5_prime
chr3B	1557543	1557693	Name=CLARITE_CLARIrepeatwheat_619973_630054_Repeat_region_169;ISBP=5_prime
chr3B	1567625	1567775	Name=CLARITE_CLARIrepeatwheat_619973_630054_Repeat_region_169;ISBP=3_prime
chr3B	1569555	1569705	Name=CLARITE_CLARIrepeatwheat_619695_631984_Nested_repeat_26;ISBP=3_prime;Name=CLARITE_CLARIrepeatwheat_631986_632462_Repeat_region_170;ISBP=5_prime
chr3B	1570033	1570183	Name=CLARITE_CLARIrepeatwheat_631986_632462_Repeat_region_170;ISBP=3_prime;Name=CLARITE_CLARIrepeatwheat_632473_632970_Repeat_region_171;ISBP=5_prime
chr3B	1570541	1570691	Name=CLARITE_CLARIrepeatwheat_632473_632970_Repeat_region_171;ISBP=3_prime
chr3B	1571747	1571897	Name=CLARITE_CLARIrepeatwheat_634177_634241_Repeat_region_173;ISBP=5_prime
chr3B	1571812	1571962	Name=CLARITE_CLARIrepeatwheat_634242_642858_Repeat_region_174;ISBP=5_prime;Name=CLARITE_CLARIrepeatwheat_634177_634241_Repeat_region_173;ISBP=3_prime
chr3B	1580429	1580579	Name=CLARITE_CLARIrepeatwheat_634242_642858_Repeat_region_174;ISBP=3_prime
chr3B	1580900	1581050	Name=CLARITE_CLARIrepeatwheat_643330_645558_Repeat_region_175;ISBP=5_prime;Name=CLARITE_CLARIrepeatwheat_606282_643329_Nested_repeat_25;ISBP=3_prime
chr3B	1583129	1583279	Name=CLARITE_CLARIrepeatwheat_645559_646037_Repeat_region_176;ISBP=5_prime;Name=CLARITE_CLARIrepeatwheat_643330_645558_Repeat_region_175;ISBP=3_prime
chr3B	1583608	1583758	Name=CLARITE_CLARIrepeatwheat_645559_646037_Repeat_region_176;ISBP=3_prime
chr3B	1584116	1584266	Name=CLARITE_CLARIrepeatwheat_646147_646545_Repeat_region_177;ISBP=3_prime
chr3B	1591216	1591366	Name=CLARITE_CLARIrepeatwheat_653646_653803_Repeat_region_179;ISBP=5_prime
chr3B	1591374	1591524	Name=CLARITE_CLARIrepeatwheat_653646_653803_Repeat_region_179;ISBP=3_prime
chr3B	1591924	1592074	Name=CLARITE_CLARIrepeatwheat_654354_654460_Repeat_region_180;ISBP=5_prime
chr3B	1592031	1592181	Name=CLARITE_CLARIrepeatwheat_654354_654460_Repeat_region_180;ISBP=3_prime
chr3B	1592144	1592294	Name=CLARITE_CLARIrepeatwheat_654574_654742_Repeat_region_181;ISBP=5_prime
chr3B	1592313	1592463	Name=CLARITE_CLARIrepeatwheat_654574_654742_Repeat_region_181;ISBP=3_prime;Name=CLARITE_CLARIrepeatwheat_654743_654833_Repeat_region_182;ISBP=5_prime
chr3B	1592404	1592554	Name=CLARITE_CLARIrepeatwheat_654743_654833_Repeat_region_182;ISBP=3_prime
chr3B	1593182	1593332	Name=CLARITE_CLARIrepeatwheat_655612_655627_Repeat_region_183;ISBP=5_prime;Name=CLARITE_CLARIrepeatwheat_655628_655885_Repeat_region_184;ISBP=5_prime;Name=CLARITE_CLARIrepeatwheat_655612_655627_Repeat_region_183;ISBP=3_prime
chr3B	1593456	1593606	Name=CLARITE_CLARIrepeatwheat_655628_655885_Repeat_region_184;ISBP=3_prime
chr3B	1594758	1594908	Name=CLARITE_CLARIrepeatwheat_657188_657262_Repeat_region_185;ISBP=5_prime
chr3B	1594833	1594983	Name=CLARITE_CLARIrepeatwheat_657188_657262_Repeat_region_185;ISBP=3_prime
chr3B	1595041	1595191	Name=CLARITE_CLARIrepeatwheat_657471_657530_Repeat_region_186;ISBP=5_prime
chr3B	1595101	1595251	Name=CLARITE_CLARIrepeatwheat_657471_657530_Repeat_region_186;ISBP=3_prime
chr3B	1595472	1595622	Name=CLARITE_CLARIrepeatwheat_657902_657943_Repeat_region_187;ISBP=5_prime;Name=CLARITE_CLARIrepeatwheat_657902_657943_Repeat_region_187;ISBP=3_prime
chr3B	1596150	1596300	Name=CLARITE_CLARIrepeatwheat_658580_658703_Repeat_region_188;ISBP=5_prime
chr3B	1596274	1596424	Name=CLARITE_CLARIrepeatwheat_658580_658703_Repeat_region_188;ISBP=3_prime
chr3B	1597610	1597760	Name=CLARITE_CLARIrepeatwheat_660040_660949_Repeat_region_189;ISBP=5_prime
chr3B	1598520	1598670	Name=CLARITE_CLARIrepeatwheat_660040_660949_Repeat_region_189;ISBP=3_prime
chr3B	1599081	1599231	Name=CLARITE_CLARIrepeatwheat_661511_661674_Repeat_region_190;ISBP=5_prime
chr3B	1599245	1599395	Name=CLARITE_CLARIrepeatwheat_661511_661674_Repeat_region_190;ISBP=3_prime
chr3B	1599355	1599505	Name=CLARITE_CLARIrepeatwheat_661785_662977_Repeat_region_191;ISBP=5_prime
chr3B	1600548	1600698	Name=CLARITE_CLARIrepeatwheat_662978_663607_Nested_repeat_27;ISBP=5_prime;Name=CLARITE_CLARIrepeatwheat_661785_662977_Repeat_region_191;ISBP=3_prime
chr3B	1600654	1600804	Name=CLARITE_CLARIrepeatwheat_663084_663457_Repeat_region_192;ISBP=5_prime
chr3B	1601028	1601178	Name=CLARITE_CLARIrepeatwheat_663084_663457_Repeat_region_192;ISBP=3_prime
chr3B	1601178	1601328	Name=CLARITE_CLARIrepeatwheat_662978_663607_Nested_repeat_27;ISBP=3_prime
chr3B	1601988	1602138	Name=CLARITE_CLARIrepeatwheat_664418_664467_Repeat_region_193;ISBP=5_prime;Name=CLARITE_CLARIrepeatwheat_664418_664467_Repeat_region_193;ISBP=3_prime
chr3B	1603727	1603877	Name=CLARITE_CLARIrepeatwheat_666157_670112_Repeat_region_194;ISBP=5_prime
chr3B	1607683	1607833	Name=CLARITE_CLARIrepeatwheat_670113_672417_Repeat_region_195;ISBP=5_prime;Name=CLARITE_CLARIrepeatwheat_666157_670112_Repeat_region_194;ISBP=3_prime
chr3B	1609988	1610138	Name=CLARITE_CLARIrepeatwheat_670113_672417_Repeat_region_195;ISBP=3_prime
chr3B	1610992	1611142	Name=CLARITE_CLARIrepeatwheat_673422_673583_Repeat_region_196;ISBP=5_prime
chr3B	1611154	1611304	Name=CLARITE_CLARIrepeatwheat_673422_673583_Repeat_region_196;ISBP=3_prime
chr3B	1611878	1612028	Name=CLARITE_CLARIrepeatwheat_674308_674394_Repeat_region_197;ISBP=5_prime
chr3B	1611965	1612115	Name=CLARITE_CLARIrepeatwheat_674308_674394_Repeat_region_197;ISBP=3_prime
chr3B	1613919	1614069	Name=CLARITE_CLARIrepeatwheat_676349_676643_Repeat_region_198;ISBP=5_prime
chr3B	1614214	1614364	Name=CLARITE_CLARIrepeatwheat_676349_676643_Repeat_region_198;ISBP=3_prime
chr3B	1614310	1614460	Name=CLARITE_CLARIrepeatwheat_676740_676966_Repeat_region_199;ISBP=5_prime
chr3B	1614537	1614687	Name=CLARITE_CLARIrepeatwheat_676740_676966_Repeat_region_199;ISBP=3_prime;Name=CLARITE_CLARIrepeatwheat_676996_677428_Repeat_region_200;ISBP=5_prime
chr3B	1614999	1615149	Name=CLARITE_CLARIrepeatwheat_676996_677428_Repeat_region_200;ISBP=3_prime
chr3B	1615095	1615245	Name=CLARITE_CLARIrepeatwheat_677525_677892_Repeat_region_201;ISBP=5_prime
chr3B	1615463	1615613	Name=CLARITE_CLARIrepeatwheat_677525_677892_Repeat_region_201;ISBP=3_prime
chr3B	1618668	1618818	Name=CLARITE_CLARIrepeatwheat_681098_681978_Repeat_region_202;ISBP=5_prime
chr3B	1619549	1619699	Name=CLARITE_CLARIrepeatwheat_681098_681978_Repeat_region_202;ISBP=3_prime;Name=CLARITE_CLARIrepeatwheat_681979_694064_Repeat_region_203;ISBP=5_prime
chr3B	1631635	1631785	Name=CLARITE_CLARIrepeatwheat_681979_694064_Repeat_region_203;ISBP=3_prime;Name=CLARITE_CLARIrepeatwheat_694065_694626_Repeat_region_204;ISBP=5_prime
chr3B	1632197	1632347	Name=CLARITE_CLARIrepeatwheat_694065_694626_Repeat_region_204;ISBP=3_prime
chr3B	1634331	1634481	Name=CLARITE_CLARIrepeatwheat_696761_711174_Repeat_region_205;ISBP=5_prime
chr3B	1648745	1648895	Name=CLARITE_CLARIrepeatwheat_696761_711174_Repeat_region_205;ISBP=3_prime
chr3B	1662971	1663121	Name=CLARITE_CLARIrepeatwheat_725401_725481_Repeat_region_206;ISBP=5_prime
chr3B	1663052	1663202	Name=CLARITE_CLARIrepeatwheat_725401_725481_Repeat_region_206;ISBP=3_prime;Name=CLARITE_CLARIrepeatwheat_725482_728921_Repeat_region_207;ISBP=5_prime
chr3B	1666492	1666642	Name=CLARITE_CLARIrepeatwheat_725482_728921_Repeat_region_207;ISBP=3_prime;Name=CLARITE_CLARIrepeatwheat_728925_737082_Repeat_region_208;ISBP=5_prime
chr3B	1674653	1674803	Name=CLARITE_CLARIrepeatwheat_728925_737082_Repeat_region_208;ISBP=3_prime;Name=CLARITE_CLARIrepeatwheat_737083_790003_Nested_repeat_28;ISBP=5_prime
chr3B	1676453	1676603	Name=CLARITE_CLARIrepeatwheat_738883_785917_Nested_repeat_29;ISBP=5_prime
chr3B	1677664	1677814	Name=CLARITE_CLARIrepeatwheat_740094_776673_Nested_repeat_30;ISBP=5_prime
chr3B	1685921	1686071	Name=CLARITE_CLARIrepeatwheat_748351_760579_Repeat_region_209;ISBP=5_prime
chr3B	1698150	1698300	Name=CLARITE_CLARIrepeatwheat_748351_760579_Repeat_region_209;ISBP=3_prime
chr3B	1698362	1698512	Name=CLARITE_CLARIrepeatwheat_760792_775062_Repeat_region_210;ISBP=5_prime
chr3B	1712633	1712783	Name=CLARITE_CLARIrepeatwheat_760792_775062_Repeat_region_210;ISBP=3_prime
chr3B	1723488	1723638	Name=CLARITE_CLARIrepeatwheat_738883_785917_Nested_repeat_29;ISBP=3_prime
chr3B	1727574	1727724	Name=CLARITE_CLARIrepeatwheat_790004_791731_Repeat_region_211;ISBP=5_prime;Name=CLARITE_CLARIrepeatwheat_737083_790003_Nested_repeat_28;ISBP=3_prime
chr3B	1729302	1729452	Name=CLARITE_CLARIrepeatwheat_791732_793588_Repeat_region_212;ISBP=5_prime;Name=CLARITE_CLARIrepeatwheat_790004_791731_Repeat_region_211;ISBP=3_prime
chr3B	1731159	1731309	Name=CLARITE_CLARIrepeatwheat_791732_793588_Repeat_region_212;ISBP=3_prime;Name=CLARITE_CLARIrepeatwheat_793589_793767_Repeat_region_213;ISBP=5_prime
chr3B	1731338	1731488	Name=CLARITE_CLARIrepeatwheat_793589_793767_Repeat_region_213;ISBP=3_prime
chr3B	1731426	1731576	Name=CLARITE_CLARIrepeatwheat_793856_843074_Nested_repeat_31;ISBP=5_prime
chr3B	1732888	1733038	Name=CLARITE_CLARIrepeatwheat_795318_798821_Repeat_region_214;ISBP=5_prime
chr3B	1736392	1736542	Name=CLARITE_CLARIrepeatwheat_795318_798821_Repeat_region_214;ISBP=3_prime
chr3B	1742384	1742534	Name=CLARITE_CLARIrepeatwheat_804814_814077_Repeat_region_215;ISBP=5_prime
chr3B	1751648	1751798	Name=CLARITE_CLARIrepeatwheat_814078_817880_Repeat_region_216;ISBP=5_prime;Name=CLARITE_CLARIrepeatwheat_804814_814077_Repeat_region_215;ISBP=3_prime
chr3B	1757716	1757866	Name=CLARITE_CLARIrepeatwheat_820146_820746_Repeat_region_218;ISBP=5_prime;Name=CLARITE_CLARIrepeatwheat_819916_820145_Repeat_region_217;ISBP=3_prime
chr3B	1758317	1758467	Name=CLARITE_CLARIrepeatwheat_820146_820746_Repeat_region_218;ISBP=3_prime;Name=CLARITE_CLARIrepeatwheat_820786_821803_Repeat_region_219;ISBP=5_prime
chr3B	1759374	1759524	Name=CLARITE_CLARIrepeatwheat_820786_821803_Repeat_region_219;ISBP=3_prime;Name=CLARITE_CLARIrepeatwheat_821804_830189_Repeat_region_220;ISBP=5_prime
chr3B	1767760	1767910	Name=CLARITE_CLARIrepeatwheat_821804_830189_Repeat_region_220;ISBP=3_prime;Name=CLARITE_CLARIrepeatwheat_830190_840080_Repeat_region_221;ISBP=5_prime
chr3B	1777651	1777801	Name=CLARITE_CLARIrepeatwheat_830190_840080_Repeat_region_221;ISBP=3_prime;Name=CLARITE_CLARIrepeatwheat_840081_841283_Repeat_region_222;ISBP=5_prime
chr3B	1778854	1779004	Name=CLARITE_CLARIrepeatwheat_840081_841283_Repeat_region_222;ISBP=3_prime
chr3B	1780645	1780795	Name=CLARITE_CLARIrepeatwheat_793856_843074_Nested_repeat_31;ISBP=3_prime
chr3B	1781684	1781834	Name=CLARITE_CLARIrepeatwheat_844114_844214_Repeat_region_223;ISBP=5_prime
chr3B	1781785	1781935	Name=CLARITE_CLARIrepeatwheat_844114_844214_Repeat_region_223;ISBP=3_prime
chr3B	1781886	1782036	Name=CLARITE_CLARIrepeatwheat_844316_844354_Repeat_region_224;ISBP=5_prime;Name=CLARITE_CLARIrepeatwheat_844316_844354_Repeat_region_224;ISBP=3_prime;Name=CLARITE_CLARIrepeatwheat_844355_844536_Repeat_region_225;ISBP=5_prime
chr3B	1782107	1782257	Name=CLARITE_CLARIrepeatwheat_844537_844983_Repeat_region_226;ISBP=5_prime;Name=CLARITE_CLARIrepeatwheat_844355_844536_Repeat_region_225;ISBP=3_prime
chr3B	1782554	1782704	Name=CLARITE_CLARIrepeatwheat_844537_844983_Repeat_region_226;ISBP=3_prime;Name=CLARITE_CLARIrepeatwheat_844984_845427_Repeat_region_227;ISBP=5_prime
chr3B	1782998	1783148	Name=CLARITE_CLARIrepeatwheat_844984_845427_Repeat_region_227;ISBP=3_prime
chr3B	1783482	1783632	Name=CLARITE_CLARIrepeatwheat_845912_846027_Repeat_region_228;ISBP=5_prime
chr3B	1783598	1783748	Name=CLARITE_CLARIrepeatwheat_845912_846027_Repeat_region_228;ISBP=3_prime
chr3B	1786323	1786473	Name=CLARITE_CLARIrepeatwheat_848753_849213_Repeat_region_229;ISBP=5_prime
chr3B	1786784	1786934	Name=CLARITE_CLARIrepeatwheat_848753_849213_Repeat_region_229;ISBP=3_prime
chr3B	1787934	1788084	Name=CLARITE_CLARIrepeatwheat_850364_850548_Repeat_region_230;ISBP=5_prime
chr3B	1788119	1788269	Name=CLARITE_CLARIrepeatwheat_850364_850548_Repeat_region_230;ISBP=3_prime
chr3B	1792056	1792206	Name=CLARITE_CLARIrepeatwheat_854486_857743_Repeat_region_231;ISBP=5_prime
chr3B	1795314	1795464	Name=CLARITE_CLARIrepeatwheat_854486_857743_Repeat_region_231;ISBP=3_prime
chr3B	1797315	1797465	Name=CLARITE_CLARIrepeatwheat_859745_860215_Repeat_region_232;ISBP=5_prime
chr3B	1797786	1797936	Name=CLARITE_CLARIrepeatwheat_859745_860215_Repeat_region_232;ISBP=3_prime
chr3B	1799332	1799482	Name=CLARITE_CLARIrepeatwheat_861762_898560_Nested_repeat_32;ISBP=5_prime;Name=CLARITE_CLARIrepeatwheat_861625_861761_Repeat_region_233;ISBP=3_prime
chr3B	1800437	1800587	Name=CLARITE_CLARIrepeatwheat_862867_871176_Repeat_region_234;ISBP=5_prime
chr3B	1808747	1808897	Name=CLARITE_CLARIrepeatwheat_862867_871176_Repeat_region_234;ISBP=3_prime
chr3B	1808900	1809050	Name=CLARITE_CLARIrepeatwheat_871330_872152_Repeat_region_235;ISBP=5_prime
chr3B	1809723	1809873	Name=CLARITE_CLARIrepeatwheat_872153_897633_Nested_repeat_33;ISBP=5_prime;Name=CLARITE_CLARIrepeatwheat_871330_872152_Repeat_region_235;ISBP=3_prime
chr3B	1811687	1811837	Name=CLARITE_CLARIrepeatwheat_874117_882724_Repeat_region_236;ISBP=5_prime
chr3B	1820295	1820445	Name=CLARITE_CLARIrepeatwheat_874117_882724_Repeat_region_236;ISBP=3_prime
chr3B	1822005	1822155	Name=CLARITE_CLARIrepeatwheat_884435_894010_Repeat_region_237;ISBP=5_prime
chr3B	1831581	1831731	Name=CLARITE_CLARIrepeatwheat_884435_894010_Repeat_region_237;ISBP=3_prime
chr3B	1835204	1835354	Name=CLARITE_CLARIrepeatwheat_872153_897633_Nested_repeat_33;ISBP=3_prime
chr3B	1836131	1836281	Name=CLARITE_CLARIrepeatwheat_861762_898560_Nested_repeat_32;ISBP=3_prime;Name=CLARITE_CLARIrepeatwheat_898561_906985_Repeat_region_238;ISBP=5_prime
chr3B	1844556	1844706	Name=CLARITE_CLARIrepeatwheat_898561_906985_Repeat_region_238;ISBP=3_prime;Name=CLARITE_CLARIrepeatwheat_906992_915387_Repeat_region_239;ISBP=5_prime
chr3B	1852958	1853108	Name=CLARITE_CLARIrepeatwheat_906992_915387_Repeat_region_239;ISBP=3_prime;Name=CLARITE_CLARIrepeatwheat_915390_918147_Nested_repeat_34;ISBP=5_prime
chr3B	1855550	1855700	Name=CLARITE_CLARIrepeatwheat_917637_917979_Repeat_region_240;ISBP=3_prime
chr3B	1857996	1858146	Name=CLARITE_CLARIrepeatwheat_920075_920425_Repeat_region_241;ISBP=3_prime;Name=CLARITE_CLARIrepeatwheat_920429_920779_Repeat_region_242;ISBP=5_prime
chr3B	1859020	1859170	Name=CLARITE_CLARIrepeatwheat_161_499_Repeat_region_1;ISBP=3_prime;Name=CLARITE_CLARIrepeatwheat_503_853_Repeat_region_2;ISBP=5_prime
chr3B	1859374	1859524	Name=CLARITE_CLARIrepeatwheat_503_853_Repeat_region_2;ISBP=3_prime;Name=CLARITE_CLARIrepeatwheat_857_1205_Repeat_region_3;ISBP=5_prime
chr3B	1859726	1859876	Name=CLARITE_CLARIrepeatwheat_857_1205_Repeat_region_3;ISBP=3_prime
chr3B	1859846	1859996	Name=CLARITE_CLARIrepeatwheat_1326_1664_Repeat_region_4;ISBP=5_prime
chr3B	1860539	1860689	Name=CLARITE_CLARIrepeatwheat_1668_2018_Repeat_region_5;ISBP=3_prime;Name=CLARITE_CLARIrepeatwheat_2022_2370_Repeat_region_6;ISBP=5_prime
chr3B	1860891	1861041	Name=CLARITE_CLARIrepeatwheat_2022_2370_Repeat_region_6;ISBP=3_prime
chr3B	1861350	1861500	Name=CLARITE_CLARIrepeatwheat_2491_2829_Repeat_region_7;ISBP=3_prime;Name=CLARITE_CLARIrepeatwheat_2833_3183_Repeat_region_8;ISBP=5_prime
chr3B	1861704	1861854	Name=CLARITE_CLARIrepeatwheat_2833_3183_Repeat_region_8;ISBP=3_prime;Name=CLARITE_CLARIrepeatwheat_3187_3534_Repeat_region_9;ISBP=5_prime
chr3B	1862406	1862556	Name=CLARITE_CLARIrepeatwheat_3540_3885_Repeat_region_10;ISBP=3_prime
chr3B	1862746	1862896	Name=CLARITE_CLARIrepeatwheat_4226_4921_Nested_repeat_1;ISBP=5_prime;Name=CLARITE_CLARIrepeatwheat_4229_4570_Repeat_region_11;ISBP=5_prime
chr3B	1864050	1864200	Name=CLARITE_CLARIrepeatwheat_5274_5529_Repeat_region_13;ISBP=3_prime;Name=CLARITE_CLARIrepeatwheat_5574_5917_Repeat_region_14;ISBP=5_prime
chr3B	1864438	1864588	Name=CLARITE_CLARIrepeatwheat_5574_5917_Repeat_region_14;ISBP=3_prime;Name=CLARITE_CLARIrepeatwheat_5921_6275_Repeat_region_15;ISBP=5_prime
chr3B	1866352	1866502	Name=CLARITE_CLARIrepeatwheat_7493_7831_Repeat_region_19;ISBP=3_prime;Name=CLARITE_CLARIrepeatwheat_7835_8185_Repeat_region_20;ISBP=5_prime
chr3B	1866706	1866856	Name=CLARITE_CLARIrepeatwheat_7835_8185_Repeat_region_20;ISBP=3_prime;Name=CLARITE_CLARIrepeatwheat_8189_8536_Repeat_region_21;ISBP=5_prime
chr3B	1867408	1867558	Name=CLARITE_CLARIrepeatwheat_8542_8887_Repeat_region_22;ISBP=3_prime
chr3B	1867748	1867898	Name=CLARITE_CLARIrepeatwheat_9228_9923_Nested_repeat_3;ISBP=5_prime;Name=CLARITE_CLARIrepeatwheat_6276_9227_Nested_repeat_2;ISBP=3_prime;Name=CLARITE_CLARIrepeatwheat_9231_9572_Repeat_region_23;ISBP=5_prime
chr3B	1869053	1869203	Name=CLARITE_CLARIrepeatwheat_10277_10532_Repeat_region_25;ISBP=3_prime;Name=CLARITE_CLARIrepeatwheat_10577_10922_Repeat_region_26;ISBP=5_prime
chr3B	1870492	1870642	Name=CLARITE_CLARIrepeatwheat_11622_11971_Repeat_region_29;ISBP=3_prime
chr3B	1870612	1870762	Name=CLARITE_CLARIrepeatwheat_12092_12430_Repeat_region_30;ISBP=5_prime
chr3B	1870951	1871101	Name=CLARITE_CLARIrepeatwheat_12092_12430_Repeat_region_30;ISBP=3_prime;Name=CLARITE_CLARIrepeatwheat_12434_12784_Repeat_region_31;ISBP=5_prime
chr3B	1871305	1871455	Name=CLARITE_CLARIrepeatwheat_12434_12784_Repeat_region_31;ISBP=3_prime;Name=CLARITE_CLARIrepeatwheat_12787_13136_Repeat_region_32;ISBP=5_prime
chr3B	1871777	1871927	Name=CLARITE_CLARIrepeatwheat_13257_13595_Repeat_region_33;ISBP=5_prime
chr3B	1872823	1872973	Name=CLARITE_CLARIrepeatwheat_13953_14302_Repeat_region_35;ISBP=3_prime
chr3B	1872943	1873093	Name=CLARITE_CLARIrepeatwheat_14423_14761_Repeat_region_36;ISBP=5_prime
chr3B	1873282	1873432	Name=CLARITE_CLARIrepeatwheat_14423_14761_Repeat_region_36;ISBP=3_prime;Name=CLARITE_CLARIrepeatwheat_14765_15115_Repeat_region_37;ISBP=5_prime
chr3B	1873636	1873786	Name=CLARITE_CLARIrepeatwheat_14765_15115_Repeat_region_37;ISBP=3_prime;Name=CLARITE_CLARIrepeatwheat_15118_15467_Repeat_region_38;ISBP=5_prime
chr3B	1874108	1874258	Name=CLARITE_CLARIrepeatwheat_15588_15926_Repeat_region_39;ISBP=5_prime
chr3B	1874802	1874952	Name=CLARITE_CLARIrepeatwheat_15930_16281_Repeat_region_40;ISBP=3_prime;Name=CLARITE_CLARIrepeatwheat_16284_16633_Repeat_region_41;ISBP=5_prime
chr3B	1875274	1875424	Name=CLARITE_CLARIrepeatwheat_16754_17092_Repeat_region_42;ISBP=5_prime
chr3B	1875613	1875763	Name=CLARITE_CLARIrepeatwheat_16754_17092_Repeat_region_42;ISBP=3_prime;Name=CLARITE_CLARIrepeatwheat_17096_17447_Repeat_region_43;ISBP=5_prime
chr3B	1875968	1876118	Name=CLARITE_CLARIrepeatwheat_17096_17447_Repeat_region_43;ISBP=3_prime;Name=CLARITE_CLARIrepeatwheat_17450_17727_Repeat_region_44;ISBP=5_prime
chr3B	1877443	1877593	Name=CLARITE_CLARIrepeatwheat_18923_19261_Repeat_region_47;ISBP=5_prime
chr3B	1878315	1878465	Name=CLARITE_CLARIrepeatwheat_19277_19794_Nested_repeat_5;ISBP=3_prime;Name=CLARITE_CLARIrepeatwheat_19798_20152_Repeat_region_49;ISBP=5_prime
chr3B	1879024	1879174	Name=CLARITE_CLARIrepeatwheat_20156_20503_Repeat_region_50;ISBP=3_prime;Name=CLARITE_CLARIrepeatwheat_20507_20843_Repeat_region_51;ISBP=5_prime
chr3B	1879364	1879514	Name=CLARITE_CLARIrepeatwheat_20507_20843_Repeat_region_51;ISBP=3_prime
chr3B	1880343	1880493	Name=CLARITE_CLARIrepeatwheat_21504_21822_Repeat_region_52;ISBP=3_prime;Name=CLARITE_CLARIrepeatwheat_21828_22178_Repeat_region_53;ISBP=5_prime
chr3B	1880699	1880849	Name=CLARITE_CLARIrepeatwheat_21828_22178_Repeat_region_53;ISBP=3_prime;Name=CLARITE_CLARIrepeatwheat_22182_22529_Repeat_region_54;ISBP=5_prime
chr3B	1881050	1881200	Name=CLARITE_CLARIrepeatwheat_22182_22529_Repeat_region_54;ISBP=3_prime;Name=CLARITE_CLARIrepeatwheat_22533_22871_Repeat_region_55;ISBP=5_prime
chr3B	1881392	1881542	Name=CLARITE_CLARIrepeatwheat_22533_22871_Repeat_region_55;ISBP=3_prime;Name=CLARITE_CLARIrepeatwheat_22875_23225_Repeat_region_56;ISBP=5_prime
chr3B	1881746	1881896	Name=CLARITE_CLARIrepeatwheat_22875_23225_Repeat_region_56;ISBP=3_prime;Name=CLARITE_CLARIrepeatwheat_23229_23577_Repeat_region_57;ISBP=5_prime
chr3B	1882098	1882248	Name=CLARITE_CLARIrepeatwheat_23229_23577_Repeat_region_57;ISBP=3_prime;Name=CLARITE_CLARIrepeatwheat_23578_23697_Repeat_region_58;ISBP=5_prime
chr3B	1882218	1882368	Name=CLARITE_CLARIrepeatwheat_23698_24036_Repeat_region_59;ISBP=5_prime;Name=CLARITE_CLARIrepeatwheat_23578_23697_Repeat_region_58;ISBP=3_prime
chr3B	1882557	1882707	Name=CLARITE_CLARIrepeatwheat_23698_24036_Repeat_region_59;ISBP=3_prime;Name=CLARITE_CLARIrepeatwheat_24040_24387_Repeat_region_60;ISBP=5_prime
chr3B	1882908	1883058	Name=CLARITE_CLARIrepeatwheat_24040_24387_Repeat_region_60;ISBP=3_prime;Name=CLARITE_CLARIrepeatwheat_24391_24730_Repeat_region_61;ISBP=5_prime
chr3B	1883251	1883401	Name=CLARITE_CLARIrepeatwheat_24391_24730_Repeat_region_61;ISBP=3_prime;Name=CLARITE_CLARIrepeatwheat_24736_25083_Repeat_region_62;ISBP=5_prime
chr3B	1883604	1883754	Name=CLARITE_CLARIrepeatwheat_24736_25083_Repeat_region_62;ISBP=3_prime;Name=CLARITE_CLARIrepeatwheat_25087_40110_Nested_repeat_6;ISBP=5_prime
chr3B	1883725	1883875	Name=CLARITE_CLARIrepeatwheat_25205_25574_Repeat_region_63;ISBP=5_prime
chr3B	1884095	1884245	Name=CLARITE_CLARIrepeatwheat_25205_25574_Repeat_region_63;ISBP=3_prime;Name=CLARITE_CLARIrepeatwheat_25619_25962_Repeat_region_64;ISBP=5_prime
chr3B	1884483	1884633	Name=CLARITE_CLARIrepeatwheat_25619_25962_Repeat_region_64;ISBP=3_prime;Name=CLARITE_CLARIrepeatwheat_25966_26320_Repeat_region_65;ISBP=5_prime
chr3B	1885192	1885342	Name=CLARITE_CLARIrepeatwheat_26324_26671_Repeat_region_66;ISBP=3_prime;Name=CLARITE_CLARIrepeatwheat_26675_27014_Repeat_region_67;ISBP=5_prime
chr3B	1885535	1885685	Name=CLARITE_CLARIrepeatwheat_26675_27014_Repeat_region_67;ISBP=3_prime;Name=CLARITE_CLARIrepeatwheat_27020_27350_Repeat_region_68;ISBP=5_prime
chr3B	1885871	1886021	Name=CLARITE_CLARIrepeatwheat_27020_27350_Repeat_region_68;ISBP=3_prime;Name=CLARITE_CLARIrepeatwheat_27351_37268_Nested_repeat_7;ISBP=5_prime
chr3B	1889134	1889284	Name=CLARITE_CLARIrepeatwheat_30614_33791_Repeat_region_69;ISBP=5_prime
chr3B	1892312	1892462	Name=CLARITE_CLARIrepeatwheat_30614_33791_Repeat_region_69;ISBP=3_prime
chr3B	1895789	1895939	Name=CLARITE_CLARIrepeatwheat_27351_37268_Nested_repeat_7;ISBP=3_prime;Name=CLARITE_CLARIrepeatwheat_37296_39384_Nested_repeat_8;ISBP=5_prime
chr3B	1896165	1896315	Name=CLARITE_CLARIrepeatwheat_37645_37987_Repeat_region_70;ISBP=5_prime
chr3B	1896508	1896658	Name=CLARITE_CLARIrepeatwheat_37645_37987_Repeat_region_70;ISBP=3_prime;Name=CLARITE_CLARIrepeatwheat_37991_38338_Repeat_region_71;ISBP=5_prime
chr3B	1896859	1897009	Name=CLARITE_CLARIrepeatwheat_37991_38338_Repeat_region_71;ISBP=3_prime;Name=CLARITE_CLARIrepeatwheat_38344_38690_Repeat_region_72;ISBP=5_prime
chr3B	1897211	1897361	Name=CLARITE_CLARIrepeatwheat_38344_38690_Repeat_region_72;ISBP=3_prime;Name=CLARITE_CLARIrepeatwheat_38696_39041_Repeat_region_73;ISBP=5_prime
chr3B	1897562	1897712	Name=CLARITE_CLARIrepeatwheat_38696_39041_Repeat_region_73;ISBP=3_prime
chr3B	1897905	1898055	Name=CLARITE_CLARIrepeatwheat_37296_39384_Nested_repeat_8;ISBP=3_prime;Name=CLARITE_CLARIrepeatwheat_39389_39738_Repeat_region_74;ISBP=5_prime
chr3B	1898259	1898409	Name=CLARITE_CLARIrepeatwheat_39389_39738_Repeat_region_74;ISBP=3_prime
chr3B	1898631	1898781	Name=CLARITE_CLARIrepeatwheat_25087_40110_Nested_repeat_6;ISBP=3_prime;Name=CLARITE_CLARIrepeatwheat_40155_40501_Repeat_region_75;ISBP=5_prime
chr3B	1899022	1899172	Name=CLARITE_CLARIrepeatwheat_40155_40501_Repeat_region_75;ISBP=3_prime;Name=CLARITE_CLARIrepeatwheat_40505_40852_Repeat_region_76;ISBP=5_prime
chr3B	1899373	1899523	Name=CLARITE_CLARIrepeatwheat_40505_40852_Repeat_region_76;ISBP=3_prime;Name=CLARITE_CLARIrepeatwheat_40856_41205_Repeat_region_77;ISBP=5_prime
chr3B	1899726	1899876	Name=CLARITE_CLARIrepeatwheat_40856_41205_Repeat_region_77;ISBP=3_prime;Name=CLARITE_CLARIrepeatwheat_41242_42894_Nested_repeat_9;ISBP=5_prime
chr3B	1900026	1900176	Name=CLARITE_CLARIrepeatwheat_41506_41850_Repeat_region_78;ISBP=5_prime
chr3B	1900371	1900521	Name=CLARITE_CLARIrepeatwheat_41506_41850_Repeat_region_78;ISBP=3_prime
chr3B	1900567	1900717	Name=CLARITE_CLARIrepeatwheat_42047_42394_Repeat_region_79;ISBP=5_prime
chr3B	1900915	1901065	Name=CLARITE_CLARIrepeatwheat_42047_42394_Repeat_region_79;ISBP=3_prime;Name=CLARITE_CLARIrepeatwheat_42398_42742_Repeat_region_80;ISBP=5_prime
chr3B	1901263	1901413	Name=CLARITE_CLARIrepeatwheat_42398_42742_Repeat_region_80;ISBP=3_prime
chr3B	1901415	1901565	Name=CLARITE_CLARIrepeatwheat_41242_42894_Nested_repeat_9;ISBP=3_prime
chr3B	1901679	1901829	Name=CLARITE_CLARIrepeatwheat_43159_43503_Repeat_region_81;ISBP=5_prime
chr3B	1902024	1902174	Name=CLARITE_CLARIrepeatwheat_43159_43503_Repeat_region_81;ISBP=3_prime;Name=CLARITE_CLARIrepeatwheat_43507_43857_Repeat_region_82;ISBP=5_prime
chr3B	1903720	1903870	Name=CLARITE_CLARIrepeatwheat_44855_45199_Repeat_region_85;ISBP=3_prime;Name=CLARITE_CLARIrepeatwheat_45203_45549_Repeat_region_86;ISBP=5_prime
chr3B	1904070	1904220	Name=CLARITE_CLARIrepeatwheat_45203_45549_Repeat_region_86;ISBP=3_prime;Name=CLARITE_CLARIrepeatwheat_45553_45900_Repeat_region_87;ISBP=5_prime
chr3B	1904421	1904571	Name=CLARITE_CLARIrepeatwheat_45553_45900_Repeat_region_87;ISBP=3_prime;Name=CLARITE_CLARIrepeatwheat_45904_46247_Repeat_region_88;ISBP=5_prime
chr3B	1909461	1909611	Name=CLARITE_CLARIrepeatwheat_50941_51285_Repeat_region_91;ISBP=5_prime
chr3B	1909806	1909956	Name=CLARITE_CLARIrepeatwheat_50941_51285_Repeat_region_91;ISBP=3_prime;Name=CLARITE_CLARIrepeatwheat_51289_51635_Repeat_region_92;ISBP=5_prime
chr3B	1910156	1910306	Name=CLARITE_CLARIrepeatwheat_51289_51635_Repeat_region_92;ISBP=3_prime;Name=CLARITE_CLARIrepeatwheat_51639_51986_Repeat_region_93;ISBP=5_prime
chr3B	1911714	1911864	Name=CLARITE_CLARIrepeatwheat_52849_53193_Repeat_region_95;ISBP=3_prime;Name=CLARITE_CLARIrepeatwheat_53197_53547_Repeat_region_96;ISBP=5_prime
chr3B	1912419	1912569	Name=CLARITE_CLARIrepeatwheat_53551_53898_Repeat_region_97;ISBP=3_prime;Name=CLARITE_CLARIrepeatwheat_53902_54221_Repeat_region_98;ISBP=5_prime
chr3B	1912742	1912892	Name=CLARITE_CLARIrepeatwheat_53902_54221_Repeat_region_98;ISBP=3_prime;Name=CLARITE_CLARIrepeatwheat_54225_54572_Repeat_region_99;ISBP=5_prime
chr3B	1913093	1913243	Name=CLARITE_CLARIrepeatwheat_54225_54572_Repeat_region_99;ISBP=3_prime;Name=CLARITE_CLARIrepeatwheat_54576_54925_Repeat_region_100;ISBP=5_prime
chr3B	1913446	1913596	Name=CLARITE_CLARIrepeatwheat_54576_54925_Repeat_region_100;ISBP=3_prime
chr3B	1913746	1913896	Name=CLARITE_CLARIrepeatwheat_55226_55570_Repeat_region_101;ISBP=5_prime
chr3B	1914091	1914241	Name=CLARITE_CLARIrepeatwheat_55226_55570_Repeat_region_101;ISBP=3_prime;Name=CLARITE_CLARIrepeatwheat_55574_55923_Repeat_region_102;ISBP=5_prime
chr3B	1914444	1914594	Name=CLARITE_CLARIrepeatwheat_55574_55923_Repeat_region_102;ISBP=3_prime;Name=CLARITE_CLARIrepeatwheat_55927_56274_Repeat_region_103;ISBP=5_prime
chr3B	1914795	1914945	Name=CLARITE_CLARIrepeatwheat_55927_56274_Repeat_region_103;ISBP=3_prime;Name=CLARITE_CLARIrepeatwheat_56278_56617_Repeat_region_104;ISBP=5_prime
chr3B	1915138	1915288	Name=CLARITE_CLARIrepeatwheat_56278_56617_Repeat_region_104;ISBP=3_prime;Name=CLARITE_CLARIrepeatwheat_56623_56970_Repeat_region_105;ISBP=5_prime
chr3B	1915491	1915641	Name=CLARITE_CLARIrepeatwheat_56623_56970_Repeat_region_105;ISBP=3_prime;Name=CLARITE_CLARIrepeatwheat_56974_57103_Repeat_region_106;ISBP=5_prime
chr3B	1915624	1915774	Name=CLARITE_CLARIrepeatwheat_56974_57103_Repeat_region_106;ISBP=3_prime
chr3B	1915981	1916131	Name=CLARITE_CLARIrepeatwheat_46283_57460_Nested_repeat_10;ISBP=3_prime;Name=CLARITE_CLARIrepeatwheat_57505_57848_Repeat_region_107;ISBP=5_prime
chr3B	1916369	1916519	Name=CLARITE_CLARIrepeatwheat_57505_57848_Repeat_region_107;ISBP=3_prime;Name=CLARITE_CLARIrepeatwheat_57854_58202_Repeat_region_108;ISBP=5_prime
chr3B	1916723	1916873	Name=CLARITE_CLARIrepeatwheat_57854_58202_Repeat_region_108;ISBP=3_prime;Name=CLARITE_CLARIrepeatwheat_58206_58553_Repeat_region_109;ISBP=5_prime
chr3B	1917074	1917224	Name=CLARITE_CLARIrepeatwheat_58206_58553_Repeat_region_109;ISBP=3_prime;Name=CLARITE_CLARIrepeatwheat_58557_58906_Repeat_region_110;ISBP=5_prime
chr3B	1917427	1917577	Name=CLARITE_CLARIrepeatwheat_58557_58906_Repeat_region_110;ISBP=3_prime;Name=CLARITE_CLARIrepeatwheat_58943_59057_Repeat_region_111;ISBP=5_prime
chr3B	1917578	1917728	Name=CLARITE_CLARIrepeatwheat_58943_59057_Repeat_region_111;ISBP=3_prime
chr3B	1917726	1917876	Name=CLARITE_CLARIrepeatwheat_59206_59550_Repeat_region_112;ISBP=5_prime
chr3B	1918071	1918221	Name=CLARITE_CLARIrepeatwheat_59206_59550_Repeat_region_112;ISBP=3_prime;Name=CLARITE_CLARIrepeatwheat_59554_59899_Repeat_region_113;ISBP=5_prime
chr3B	1918420	1918570	Name=CLARITE_CLARIrepeatwheat_59554_59899_Repeat_region_113;ISBP=3_prime;Name=CLARITE_CLARIrepeatwheat_59903_60250_Repeat_region_114;ISBP=5_prime
chr3B	1918771	1918921	Name=CLARITE_CLARIrepeatwheat_59903_60250_Repeat_region_114;ISBP=3_prime;Name=CLARITE_CLARIrepeatwheat_60254_60597_Repeat_region_115;ISBP=5_prime
chr3B	1919118	1919268	Name=CLARITE_CLARIrepeatwheat_60254_60597_Repeat_region_115;ISBP=3_prime;Name=CLARITE_CLARIrepeatwheat_60634_60748_Repeat_region_116;ISBP=5_prime
chr3B	1919269	1919419	Name=CLARITE_CLARIrepeatwheat_60634_60748_Repeat_region_116;ISBP=3_prime
chr3B	1919417	1919567	Name=CLARITE_CLARIrepeatwheat_60897_61241_Repeat_region_117;ISBP=5_prime
chr3B	1919762	1919912	Name=CLARITE_CLARIrepeatwheat_60897_61241_Repeat_region_117;ISBP=3_prime;Name=CLARITE_CLARIrepeatwheat_61246_61595_Repeat_region_118;ISBP=5_prime
chr3B	1920116	1920266	Name=CLARITE_CLARIrepeatwheat_61246_61595_Repeat_region_118;ISBP=3_prime;Name=CLARITE_CLARIrepeatwheat_61599_61968_Repeat_region_119;ISBP=5_prime
chr3B	1920489	1920639	Name=CLARITE_CLARIrepeatwheat_61599_61968_Repeat_region_119;ISBP=3_prime;Name=CLARITE_CLARIrepeatwheat_62013_62356_Repeat_region_120;ISBP=5_prime
chr3B	1920877	1921027	Name=CLARITE_CLARIrepeatwheat_62013_62356_Repeat_region_120;ISBP=3_prime;Name=CLARITE_CLARIrepeatwheat_62360_62710_Repeat_region_121;ISBP=5_prime
chr3B	1921231	1921381	Name=CLARITE_CLARIrepeatwheat_62360_62710_Repeat_region_121;ISBP=3_prime;Name=CLARITE_CLARIrepeatwheat_62714_63061_Repeat_region_122;ISBP=5_prime
chr3B	1921582	1921732	Name=CLARITE_CLARIrepeatwheat_62714_63061_Repeat_region_122;ISBP=3_prime;Name=CLARITE_CLARIrepeatwheat_63065_63405_Repeat_region_123;ISBP=5_prime
chr3B	1921926	1922076	Name=CLARITE_CLARIrepeatwheat_63065_63405_Repeat_region_123;ISBP=3_prime;Name=CLARITE_CLARIrepeatwheat_63406_63529_Repeat_region_124;ISBP=5_prime
chr3B	1922050	1922200	Name=CLARITE_CLARIrepeatwheat_63406_63529_Repeat_region_124;ISBP=3_prime;Name=CLARITE_CLARIrepeatwheat_63530_64010_Repeat_region_125;ISBP=5_prime
chr3B	1922531	1922681	Name=CLARITE_CLARIrepeatwheat_63530_64010_Repeat_region_125;ISBP=3_prime;Name=CLARITE_CLARIrepeatwheat_64056_64395_Repeat_region_126;ISBP=5_prime
chr3B	1922916	1923066	Name=CLARITE_CLARIrepeatwheat_64056_64395_Repeat_region_126;ISBP=3_prime;Name=CLARITE_CLARIrepeatwheat_64404_64754_Repeat_region_127;ISBP=5_prime
chr3B	1925257	1925407	Name=CLARITE_CLARIrepeatwheat_66392_66736_Repeat_region_129;ISBP=3_prime;Name=CLARITE_CLARIrepeatwheat_66740_67090_Repeat_region_130;ISBP=5_prime
chr3B	1925962	1926112	Name=CLARITE_CLARIrepeatwheat_67442_68582_Nested_repeat_11;ISBP=5_prime;Name=CLARITE_CLARIrepeatwheat_67094_67441_Repeat_region_131;ISBP=3_prime
chr3B	1926044	1926194	Name=CLARITE_CLARIrepeatwheat_67524_67859_Repeat_region_132;ISBP=5_prime
chr3B	1926380	1926530	Name=CLARITE_CLARIrepeatwheat_67524_67859_Repeat_region_132;ISBP=3_prime;Name=CLARITE_CLARIrepeatwheat_67867_68209_Repeat_region_133;ISBP=5_prime
chr3B	1926730	1926880	Name=CLARITE_CLARIrepeatwheat_67867_68209_Repeat_region_133;ISBP=3_prime
chr3B	1927103	1927253	Name=CLARITE_CLARIrepeatwheat_67442_68582_Nested_repeat_11;ISBP=3_prime;Name=CLARITE_CLARIrepeatwheat_68627_68971_Repeat_region_134;ISBP=5_prime
chr3B	1927492	1927642	Name=CLARITE_CLARIrepeatwheat_68627_68971_Repeat_region_134;ISBP=3_prime;Name=CLARITE_CLARIrepeatwheat_68975_69325_Repeat_region_135;ISBP=5_prime
chr3B	1928197	1928347	Name=CLARITE_CLARIrepeatwheat_69329_69676_Repeat_region_136;ISBP=3_prime;Name=CLARITE_CLARIrepeatwheat_69677_70817_Nested_repeat_12;ISBP=5_prime
chr3B	1928279	1928429	Name=CLARITE_CLARIrepeatwheat_69759_70094_Repeat_region_137;ISBP=5_prime
chr3B	1928615	1928765	Name=CLARITE_CLARIrepeatwheat_69759_70094_Repeat_region_137;ISBP=3_prime;Name=CLARITE_CLARIrepeatwheat_70102_70444_Repeat_region_138;ISBP=5_prime
chr3B	1928965	1929115	Name=CLARITE_CLARIrepeatwheat_70102_70444_Repeat_region_138;ISBP=3_prime
chr3B	1929338	1929488	Name=CLARITE_CLARIrepeatwheat_69677_70817_Nested_repeat_12;ISBP=3_prime;Name=CLARITE_CLARIrepeatwheat_70862_71206_Repeat_region_139;ISBP=5_prime
chr3B	1929727	1929877	Name=CLARITE_CLARIrepeatwheat_70862_71206_Repeat_region_139;ISBP=3_prime;Name=CLARITE_CLARIrepeatwheat_71210_71560_Repeat_region_140;ISBP=5_prime
chr3B	1930432	1930582	Name=CLARITE_CLARIrepeatwheat_71564_71911_Repeat_region_141;ISBP=3_prime;Name=CLARITE_CLARIrepeatwheat_71912_73051_Nested_repeat_13;ISBP=5_prime
chr3B	1930514	1930664	Name=CLARITE_CLARIrepeatwheat_71994_72329_Repeat_region_142;ISBP=5_prime
chr3B	1930850	1931000	Name=CLARITE_CLARIrepeatwheat_71994_72329_Repeat_region_142;ISBP=3_prime;Name=CLARITE_CLARIrepeatwheat_72337_72678_Repeat_region_143;ISBP=5_prime
chr3B	1931199	1931349	Name=CLARITE_CLARIrepeatwheat_72337_72678_Repeat_region_143;ISBP=3_prime
chr3B	1931572	1931722	Name=CLARITE_CLARIrepeatwheat_71912_73051_Nested_repeat_13;ISBP=3_prime;Name=CLARITE_CLARIrepeatwheat_73096_73440_Repeat_region_144;ISBP=5_prime
chr3B	1931961	1932111	Name=CLARITE_CLARIrepeatwheat_73096_73440_Repeat_region_144;ISBP=3_prime;Name=CLARITE_CLARIrepeatwheat_73444_73794_Repeat_region_145;ISBP=5_prime
chr3B	1932315	1932465	Name=CLARITE_CLARIrepeatwheat_73444_73794_Repeat_region_145;ISBP=3_prime;Name=CLARITE_CLARIrepeatwheat_73798_74145_Repeat_region_146;ISBP=5_prime
chr3B	1932666	1932816	Name=CLARITE_CLARIrepeatwheat_73798_74145_Repeat_region_146;ISBP=3_prime;Name=CLARITE_CLARIrepeatwheat_74149_74486_Repeat_region_147;ISBP=5_prime
chr3B	1933007	1933157	Name=CLARITE_CLARIrepeatwheat_74149_74486_Repeat_region_147;ISBP=3_prime;Name=CLARITE_CLARIrepeatwheat_74492_74838_Repeat_region_148;ISBP=5_prime
chr3B	1933359	1933509	Name=CLARITE_CLARIrepeatwheat_74492_74838_Repeat_region_148;ISBP=3_prime;Name=CLARITE_CLARIrepeatwheat_74846_75181_Repeat_region_149;ISBP=5_prime
chr3B	1933702	1933852	Name=CLARITE_CLARIrepeatwheat_74846_75181_Repeat_region_149;ISBP=3_prime;Name=CLARITE_CLARIrepeatwheat_75197_75534_Repeat_region_150;ISBP=5_prime
chr3B	1934055	1934205	Name=CLARITE_CLARIrepeatwheat_75197_75534_Repeat_region_150;ISBP=3_prime;Name=CLARITE_CLARIrepeatwheat_75550_75876_Repeat_region_151;ISBP=5_prime
chr3B	1934397	1934547	Name=CLARITE_CLARIrepeatwheat_75550_75876_Repeat_region_151;ISBP=3_prime;Name=CLARITE_CLARIrepeatwheat_75882_76228_Repeat_region_152;ISBP=5_prime
chr3B	1934749	1934899	Name=CLARITE_CLARIrepeatwheat_75882_76228_Repeat_region_152;ISBP=3_prime;Name=CLARITE_CLARIrepeatwheat_76232_76581_Repeat_region_153;ISBP=5_prime
chr3B	1935102	1935252	Name=CLARITE_CLARIrepeatwheat_76582_76836_Repeat_region_154;ISBP=5_prime;Name=CLARITE_CLARIrepeatwheat_76232_76581_Repeat_region_153;ISBP=3_prime
chr3B	1935357	1935507	Name=CLARITE_CLARIrepeatwheat_76582_76836_Repeat_region_154;ISBP=3_prime;Name=CLARITE_CLARIrepeatwheat_76881_77225_Repeat_region_155;ISBP=5_prime
chr3B	1935746	1935896	Name=CLARITE_CLARIrepeatwheat_76881_77225_Repeat_region_155;ISBP=3_prime;Name=CLARITE_CLARIrepeatwheat_77229_77579_Repeat_region_156;ISBP=5_prime
chr3B	1936100	1936250	Name=CLARITE_CLARIrepeatwheat_77229_77579_Repeat_region_156;ISBP=3_prime;Name=CLARITE_CLARIrepeatwheat_77583_77930_Repeat_region_157;ISBP=5_prime
chr3B	1936451	1936601	Name=CLARITE_CLARIrepeatwheat_77583_77930_Repeat_region_157;ISBP=3_prime;Name=CLARITE_CLARIrepeatwheat_77931_93768_Nested_repeat_14;ISBP=5_prime
chr3B	1936600	1936750	Name=CLARITE_CLARIrepeatwheat_78080_92371_Repeat_region_158;ISBP=5_prime
chr3B	1950892	1951042	Name=CLARITE_CLARIrepeatwheat_78080_92371_Repeat_region_158;ISBP=3_prime;Name=CLARITE_CLARIrepeatwheat_92403_92748_Repeat_region_159;ISBP=5_prime
chr3B	1951269	1951419	Name=CLARITE_CLARIrepeatwheat_92403_92748_Repeat_region_159;ISBP=3_prime
chr3B	1952033	1952183	Name=CLARITE_CLARIrepeatwheat_93164_93512_Repeat_region_160;ISBP=3_prime
chr3B	1952289	1952439	Name=CLARITE_CLARIrepeatwheat_77931_93768_Nested_repeat_14;ISBP=3_prime;Name=CLARITE_CLARIrepeatwheat_93811_94181_Repeat_region_161;ISBP=5_prime
chr3B	1952702	1952852	Name=CLARITE_CLARIrepeatwheat_93811_94181_Repeat_region_161;ISBP=3_prime;Name=CLARITE_CLARIrepeatwheat_94182_94298_Repeat_region_162;ISBP=5_prime
chr3B	1952819	1952969	Name=CLARITE_CLARIrepeatwheat_94182_94298_Repeat_region_162;ISBP=3_prime;Name=CLARITE_CLARIrepeatwheat_94341_94688_Repeat_region_163;ISBP=5_prime
chr3B	1953209	1953359	Name=CLARITE_CLARIrepeatwheat_94341_94688_Repeat_region_163;ISBP=3_prime;Name=CLARITE_CLARIrepeatwheat_94692_95042_Repeat_region_164;ISBP=5_prime
chr3B	1953563	1953713	Name=CLARITE_CLARIrepeatwheat_94692_95042_Repeat_region_164;ISBP=3_prime;Name=CLARITE_CLARIrepeatwheat_95046_95412_Repeat_region_165;ISBP=5_prime
chr3B	1953933	1954083	Name=CLARITE_CLARIrepeatwheat_95046_95412_Repeat_region_165;ISBP=3_prime;Name=CLARITE_CLARIrepeatwheat_95457_95803_Repeat_region_166;ISBP=5_prime
chr3B	1954324	1954474	Name=CLARITE_CLARIrepeatwheat_95457_95803_Repeat_region_166;ISBP=3_prime;Name=CLARITE_CLARIrepeatwheat_95807_96157_Repeat_region_167;ISBP=5_prime
chr3B	1954678	1954828	Name=CLARITE_CLARIrepeatwheat_95807_96157_Repeat_region_167;ISBP=3_prime;Name=CLARITE_CLARIrepeatwheat_96161_96530_Repeat_region_168;ISBP=5_prime
chr3B	1955051	1955201	Name=CLARITE_CLARIrepeatwheat_96161_96530_Repeat_region_168;ISBP=3_prime;Name=CLARITE_CLARIrepeatwheat_96573_96924_Repeat_region_169;ISBP=5_prime
chr3B	1955445	1955595	Name=CLARITE_CLARIrepeatwheat_96573_96924_Repeat_region_169;ISBP=3_prime;Name=CLARITE_CLARIrepeatwheat_96928_97278_Repeat_region_170;ISBP=5_prime
chr3B	1955799	1955949	Name=CLARITE_CLARIrepeatwheat_96928_97278_Repeat_region_170;ISBP=3_prime;Name=CLARITE_CLARIrepeatwheat_97294_97651_Repeat_region_171;ISBP=5_prime
chr3B	1956172	1956322	Name=CLARITE_CLARIrepeatwheat_97294_97651_Repeat_region_171;ISBP=3_prime;Name=CLARITE_CLARIrepeatwheat_97694_98041_Repeat_region_172;ISBP=5_prime
chr3B	1956562	1956712	Name=CLARITE_CLARIrepeatwheat_97694_98041_Repeat_region_172;ISBP=3_prime;Name=CLARITE_CLARIrepeatwheat_98045_98388_Repeat_region_173;ISBP=5_prime
chr3B	1956909	1957059	Name=CLARITE_CLARIrepeatwheat_98389_98643_Repeat_region_174;ISBP=5_prime;Name=CLARITE_CLARIrepeatwheat_98045_98388_Repeat_region_173;ISBP=3_prime
chr3B	1957164	1957314	Name=CLARITE_CLARIrepeatwheat_98389_98643_Repeat_region_174;ISBP=3_prime;Name=CLARITE_CLARIrepeatwheat_98689_118605_Nested_repeat_15;ISBP=5_prime
chr3B	1957538	1957688	Name=CLARITE_CLARIrepeatwheat_99018_107388_Repeat_region_175;ISBP=5_prime
chr3B	1965909	1966059	Name=CLARITE_CLARIrepeatwheat_99018_107388_Repeat_region_175;ISBP=3_prime;Name=CLARITE_CLARIrepeatwheat_107413_114922_Nested_repeat_16;ISBP=5_prime
chr3B	1966287	1966437	Name=CLARITE_CLARIrepeatwheat_107767_108136_Repeat_region_176;ISBP=5_prime
chr3B	1966657	1966807	Name=CLARITE_CLARIrepeatwheat_107767_108136_Repeat_region_176;ISBP=3_prime;Name=CLARITE_CLARIrepeatwheat_108181_108524_Repeat_region_177;ISBP=5_prime
chr3B	1967045	1967195	Name=CLARITE_CLARIrepeatwheat_108181_108524_Repeat_region_177;ISBP=3_prime;Name=CLARITE_CLARIrepeatwheat_108528_108878_Repeat_region_178;ISBP=5_prime
chr3B	1967399	1967549	Name=CLARITE_CLARIrepeatwheat_108528_108878_Repeat_region_178;ISBP=3_prime;Name=CLARITE_CLARIrepeatwheat_108882_109229_Repeat_region_179;ISBP=5_prime
chr3B	1967750	1967900	Name=CLARITE_CLARIrepeatwheat_108882_109229_Repeat_region_179;ISBP=3_prime;Name=CLARITE_CLARIrepeatwheat_109233_109569_Repeat_region_180;ISBP=5_prime
chr3B	1968090	1968240	Name=CLARITE_CLARIrepeatwheat_109233_109569_Repeat_region_180;ISBP=3_prime;Name=CLARITE_CLARIrepeatwheat_109578_109922_Repeat_region_181;ISBP=5_prime
chr3B	1968576	1968726	Name=CLARITE_CLARIrepeatwheat_110056_110413_Repeat_region_182;ISBP=5_prime
chr3B	1968934	1969084	Name=CLARITE_CLARIrepeatwheat_110056_110413_Repeat_region_182;ISBP=3_prime
chr3B	1968986	1969136	Name=CLARITE_CLARIrepeatwheat_110466_111941_Nested_repeat_18;ISBP=5_prime
chr3B	1969072	1969222	Name=CLARITE_CLARIrepeatwheat_110552_110898_Repeat_region_183;ISBP=5_prime
chr3B	1969419	1969569	Name=CLARITE_CLARIrepeatwheat_110552_110898_Repeat_region_183;ISBP=3_prime;Name=CLARITE_CLARIrepeatwheat_110902_111250_Repeat_region_184;ISBP=5_prime
chr3B	1969771	1969921	Name=CLARITE_CLARIrepeatwheat_110902_111250_Repeat_region_184;ISBP=3_prime;Name=CLARITE_CLARIrepeatwheat_111256_111601_Repeat_region_185;ISBP=5_prime
chr3B	1970462	1970612	Name=CLARITE_CLARIrepeatwheat_110466_111941_Nested_repeat_18;ISBP=3_prime;Name=CLARITE_CLARIrepeatwheat_111946_112295_Repeat_region_186;ISBP=5_prime
chr3B	1971189	1971339	Name=CLARITE_CLARIrepeatwheat_112311_112668_Repeat_region_187;ISBP=3_prime
chr3B	1971241	1971391	Name=CLARITE_CLARIrepeatwheat_112721_114196_Nested_repeat_19;ISBP=5_prime;Name=CLARITE_CLARIrepeatwheat_109926_112720_Nested_repeat_17;ISBP=3_prime
chr3B	1971327	1971477	Name=CLARITE_CLARIrepeatwheat_112807_113153_Repeat_region_188;ISBP=5_prime
chr3B	1971674	1971824	Name=CLARITE_CLARIrepeatwheat_112807_113153_Repeat_region_188;ISBP=3_prime;Name=CLARITE_CLARIrepeatwheat_113157_113505_Repeat_region_189;ISBP=5_prime
chr3B	1972026	1972176	Name=CLARITE_CLARIrepeatwheat_113157_113505_Repeat_region_189;ISBP=3_prime;Name=CLARITE_CLARIrepeatwheat_113511_113856_Repeat_region_190;ISBP=5_prime
chr3B	1972717	1972867	Name=CLARITE_CLARIrepeatwheat_112721_114196_Nested_repeat_19;ISBP=3_prime;Name=CLARITE_CLARIrepeatwheat_114200_114550_Repeat_region_191;ISBP=5_prime
chr3B	1973071	1973221	Name=CLARITE_CLARIrepeatwheat_114200_114550_Repeat_region_191;ISBP=3_prime
chr3B	1973443	1973593	Name=CLARITE_CLARIrepeatwheat_107413_114922_Nested_repeat_16;ISBP=3_prime;Name=CLARITE_CLARIrepeatwheat_114967_115311_Repeat_region_192;ISBP=5_prime
chr3B	1973832	1973982	Name=CLARITE_CLARIrepeatwheat_114967_115311_Repeat_region_192;ISBP=3_prime;Name=CLARITE_CLARIrepeatwheat_115315_115665_Repeat_region_193;ISBP=5_prime
chr3B	1974186	1974336	Name=CLARITE_CLARIrepeatwheat_115315_115665_Repeat_region_193;ISBP=3_prime;Name=CLARITE_CLARIrepeatwheat_115669_116016_Repeat_region_194;ISBP=5_prime
chr3B	1974537	1974687	Name=CLARITE_CLARIrepeatwheat_115669_116016_Repeat_region_194;ISBP=3_prime;Name=CLARITE_CLARIrepeatwheat_116020_116355_Repeat_region_195;ISBP=5_prime
chr3B	1975207	1975357	Name=CLARITE_CLARIrepeatwheat_116687_116815_Repeat_region_196;ISBP=5_prime
chr3B	1975336	1975486	Name=CLARITE_CLARIrepeatwheat_116687_116815_Repeat_region_196;ISBP=3_prime
chr3B	1975693	1975843	Name=CLARITE_CLARIrepeatwheat_116361_117172_Nested_repeat_20;ISBP=3_prime;Name=CLARITE_CLARIrepeatwheat_117217_117561_Repeat_region_197;ISBP=5_prime
chr3B	1976082	1976232	Name=CLARITE_CLARIrepeatwheat_117217_117561_Repeat_region_197;ISBP=3_prime;Name=CLARITE_CLARIrepeatwheat_117565_117912_Repeat_region_198;ISBP=5_prime
chr3B	1976433	1976583	Name=CLARITE_CLARIrepeatwheat_117565_117912_Repeat_region_198;ISBP=3_prime;Name=CLARITE_CLARIrepeatwheat_117918_118264_Repeat_region_199;ISBP=5_prime
chr3B	1976785	1976935	Name=CLARITE_CLARIrepeatwheat_117918_118264_Repeat_region_199;ISBP=3_prime
chr3B	1977126	1977276	Name=CLARITE_CLARIrepeatwheat_98689_118605_Nested_repeat_15;ISBP=3_prime;Name=CLARITE_CLARIrepeatwheat_118609_118959_Repeat_region_200;ISBP=5_prime
chr3B	1977480	1977630	Name=CLARITE_CLARIrepeatwheat_118609_118959_Repeat_region_200;ISBP=3_prime;Name=CLARITE_CLARIrepeatwheat_118963_119309_Repeat_region_201;ISBP=5_prime
chr3B	1977830	1977980	Name=CLARITE_CLARIrepeatwheat_118963_119309_Repeat_region_201;ISBP=3_prime;Name=CLARITE_CLARIrepeatwheat_119313_120889_Nested_repeat_21;ISBP=5_prime
chr3B	1977951	1978101	Name=CLARITE_CLARIrepeatwheat_119431_119799_Repeat_region_202;ISBP=5_prime
chr3B	1978320	1978470	Name=CLARITE_CLARIrepeatwheat_119431_119799_Repeat_region_202;ISBP=3_prime;Name=CLARITE_CLARIrepeatwheat_119842_120189_Repeat_region_203;ISBP=5_prime
chr3B	1978710	1978860	Name=CLARITE_CLARIrepeatwheat_119842_120189_Repeat_region_203;ISBP=3_prime;Name=CLARITE_CLARIrepeatwheat_120193_120423_Repeat_region_204;ISBP=5_prime
chr3B	1979410	1979560	Name=CLARITE_CLARIrepeatwheat_120890_121240_Repeat_region_205;ISBP=5_prime;Name=CLARITE_CLARIrepeatwheat_119313_120889_Nested_repeat_21;ISBP=3_prime
chr3B	1979761	1979911	Name=CLARITE_CLARIrepeatwheat_120890_121240_Repeat_region_205;ISBP=3_prime;Name=CLARITE_CLARIrepeatwheat_121244_121613_Repeat_region_206;ISBP=5_prime
chr3B	1980134	1980284	Name=CLARITE_CLARIrepeatwheat_121244_121613_Repeat_region_206;ISBP=3_prime;Name=CLARITE_CLARIrepeatwheat_121656_122003_Repeat_region_207;ISBP=5_prime
chr3B	1980524	1980674	Name=CLARITE_CLARIrepeatwheat_121656_122003_Repeat_region_207;ISBP=3_prime;Name=CLARITE_CLARIrepeatwheat_122007_122357_Repeat_region_208;ISBP=5_prime
chr3B	1980878	1981028	Name=CLARITE_CLARIrepeatwheat_122007_122357_Repeat_region_208;ISBP=3_prime;Name=CLARITE_CLARIrepeatwheat_122361_122731_Repeat_region_209;ISBP=5_prime
chr3B	1981252	1981402	Name=CLARITE_CLARIrepeatwheat_122361_122731_Repeat_region_209;ISBP=3_prime;Name=CLARITE_CLARIrepeatwheat_122774_123121_Repeat_region_210;ISBP=5_prime
chr3B	1981642	1981792	Name=CLARITE_CLARIrepeatwheat_122774_123121_Repeat_region_210;ISBP=3_prime;Name=CLARITE_CLARIrepeatwheat_123125_123474_Repeat_region_211;ISBP=5_prime
chr3B	1981995	1982145	Name=CLARITE_CLARIrepeatwheat_123125_123474_Repeat_region_211;ISBP=3_prime;Name=CLARITE_CLARIrepeatwheat_123478_123847_Repeat_region_212;ISBP=5_prime
chr3B	1982368	1982518	Name=CLARITE_CLARIrepeatwheat_123478_123847_Repeat_region_212;ISBP=3_prime;Name=CLARITE_CLARIrepeatwheat_123890_124236_Repeat_region_213;ISBP=5_prime
chr3B	1982757	1982907	Name=CLARITE_CLARIrepeatwheat_123890_124236_Repeat_region_213;ISBP=3_prime;Name=CLARITE_CLARIrepeatwheat_124240_124590_Repeat_region_214;ISBP=5_prime
chr3B	1983111	1983261	Name=CLARITE_CLARIrepeatwheat_124240_124590_Repeat_region_214;ISBP=3_prime;Name=CLARITE_CLARIrepeatwheat_124594_124963_Repeat_region_215;ISBP=5_prime
chr3B	1983484	1983634	Name=CLARITE_CLARIrepeatwheat_124594_124963_Repeat_region_215;ISBP=3_prime;Name=CLARITE_CLARIrepeatwheat_125006_125354_Repeat_region_216;ISBP=5_prime
chr3B	1983875	1984025	Name=CLARITE_CLARIrepeatwheat_125006_125354_Repeat_region_216;ISBP=3_prime;Name=CLARITE_CLARIrepeatwheat_125358_125708_Repeat_region_217;ISBP=5_prime
chr3B	1984229	1984379	Name=CLARITE_CLARIrepeatwheat_125358_125708_Repeat_region_217;ISBP=3_prime
chr3B	1984578	1984728	Name=CLARITE_CLARIrepeatwheat_126058_150789_Nested_repeat_22;ISBP=5_prime
chr3B	1994439	1994589	Name=CLARITE_CLARIrepeatwheat_135919_148594_Repeat_region_218;ISBP=5_prime
chr3B	2007115	2007265	Name=CLARITE_CLARIrepeatwheat_135919_148594_Repeat_region_218;ISBP=3_prime
chr3B	2009310	2009460	Name=CLARITE_CLARIrepeatwheat_126058_150789_Nested_repeat_22;ISBP=3_prime
chr3B	2009380	2009530	Name=CLARITE_CLARIrepeatwheat_150860_151714_Nested_repeat_23;ISBP=5_prime
chr3B	2009730	2009880	Name=CLARITE_CLARIrepeatwheat_151210_151561_Repeat_region_219;ISBP=5_prime
chr3B	2010082	2010232	Name=CLARITE_CLARIrepeatwheat_151210_151561_Repeat_region_219;ISBP=3_prime
chr3B	2010235	2010385	Name=CLARITE_CLARIrepeatwheat_150860_151714_Nested_repeat_23;ISBP=3_prime
chr3B	2010497	2010647	Name=CLARITE_CLARIrepeatwheat_151977_153034_Nested_repeat_24;ISBP=5_prime
chr3B	2010620	2010770	Name=CLARITE_CLARIrepeatwheat_152100_152424_Repeat_region_220;ISBP=5_prime
chr3B	2010945	2011095	Name=CLARITE_CLARIrepeatwheat_152100_152424_Repeat_region_220;ISBP=3_prime;Name=CLARITE_CLARIrepeatwheat_152428_152777_Repeat_region_221;ISBP=5_prime
chr3B	2011298	2011448	Name=CLARITE_CLARIrepeatwheat_152428_152777_Repeat_region_221;ISBP=3_prime
chr3B	2011555	2011705	Name=CLARITE_CLARIrepeatwheat_151977_153034_Nested_repeat_24;ISBP=3_prime;Name=CLARITE_CLARIrepeatwheat_153077_153424_Repeat_region_222;ISBP=5_prime
chr3B	2011945	2012095	Name=CLARITE_CLARIrepeatwheat_153077_153424_Repeat_region_222;ISBP=3_prime;Name=CLARITE_CLARIrepeatwheat_153428_153778_Repeat_region_223;ISBP=5_prime
chr3B	2012299	2012449	Name=CLARITE_CLARIrepeatwheat_153779_155993_Nested_repeat_25;ISBP=5_prime;Name=CLARITE_CLARIrepeatwheat_153428_153778_Repeat_region_223;ISBP=3_prime
chr3B	2012452	2012602	Name=CLARITE_CLARIrepeatwheat_153932_155267_Nested_repeat_26;ISBP=5_prime
chr3B	2012714	2012864	Name=CLARITE_CLARIrepeatwheat_154194_154550_Repeat_region_224;ISBP=5_prime
chr3B	2013071	2013221	Name=CLARITE_CLARIrepeatwheat_154194_154550_Repeat_region_224;ISBP=3_prime;Name=CLARITE_CLARIrepeatwheat_154554_154903_Repeat_region_225;ISBP=5_prime
chr3B	2013424	2013574	Name=CLARITE_CLARIrepeatwheat_154554_154903_Repeat_region_225;ISBP=3_prime
chr3B	2013788	2013938	Name=CLARITE_CLARIrepeatwheat_153932_155267_Nested_repeat_26;ISBP=3_prime;Name=CLARITE_CLARIrepeatwheat_155273_155620_Repeat_region_226;ISBP=5_prime
chr3B	2014141	2014291	Name=CLARITE_CLARIrepeatwheat_155273_155620_Repeat_region_226;ISBP=3_prime
chr3B	2014514	2014664	Name=CLARITE_CLARIrepeatwheat_153779_155993_Nested_repeat_25;ISBP=3_prime;Name=CLARITE_CLARIrepeatwheat_156036_156382_Repeat_region_227;ISBP=5_prime
chr3B	2014903	2015053	Name=CLARITE_CLARIrepeatwheat_156383_156618_Repeat_region_228;ISBP=5_prime;Name=CLARITE_CLARIrepeatwheat_156036_156382_Repeat_region_227;ISBP=3_prime
chr3B	2015139	2015289	Name=CLARITE_CLARIrepeatwheat_156383_156618_Repeat_region_228;ISBP=3_prime;Name=CLARITE_CLARIrepeatwheat_156628_157078_Repeat_region_229;ISBP=5_prime
chr3B	2015599	2015749	Name=CLARITE_CLARIrepeatwheat_156628_157078_Repeat_region_229;ISBP=3_prime
chr3B	2015688	2015838	Name=CLARITE_CLARIrepeatwheat_157168_157452_Repeat_region_230;ISBP=5_prime
chr3B	2015973	2016123	Name=CLARITE_CLARIrepeatwheat_157168_157452_Repeat_region_230;ISBP=3_prime
chr3B	2020715	2020865	Name=CLARITE_CLARIrepeatwheat_162195_162251_Repeat_region_231;ISBP=5_prime
chr3B	2020772	2020922	Name=CLARITE_CLARIrepeatwheat_162252_165060_Nested_repeat_27;ISBP=5_prime;Name=CLARITE_CLARIrepeatwheat_162195_162251_Repeat_region_231;ISBP=3_prime
chr3B	2023581	2023731	Name=CLARITE_CLARIrepeatwheat_162252_165060_Nested_repeat_27;ISBP=3_prime
chr3B	2025767	2025917	Name=CLARITE_CLARIrepeatwheat_167247_167359_Repeat_region_232;ISBP=5_prime
chr3B	2025880	2026030	Name=CLARITE_CLARIrepeatwheat_167247_167359_Repeat_region_232;ISBP=3_prime
chr3B	2027414	2027564	Name=CLARITE_CLARIrepeatwheat_168894_169903_Repeat_region_233;ISBP=5_prime
chr3B	2028424	2028574	Name=CLARITE_CLARIrepeatwheat_168894_169903_Repeat_region_233;ISBP=3_prime
chr3B	2033202	2033352	Name=CLARITE_CLARIrepeatwheat_174682_174749_Repeat_region_234;ISBP=5_prime
chr3B	2033270	2033420	Name=CLARITE_CLARIrepeatwheat_174682_174749_Repeat_region_234;ISBP=3_prime
chr3B	2036228	2036378	Name=CLARITE_CLARIrepeatwheat_177708_178128_Repeat_region_235;ISBP=5_prime
chr3B	2036649	2036799	Name=CLARITE_CLARIrepeatwheat_177708_178128_Repeat_region_235;ISBP=3_prime
chr3B	2036772	2036922	Name=CLARITE_CLARIrepeatwheat_178252_178361_Repeat_region_236;ISBP=5_prime
chr3B	2036882	2037032	Name=CLARITE_CLARIrepeatwheat_178252_178361_Repeat_region_236;ISBP=3_prime
chr3B	2037237	2037387	Name=CLARITE_CLARIrepeatwheat_178717_182329_Nested_repeat_28;ISBP=5_prime
chr3B	2038501	2038651	Name=CLARITE_CLARIrepeatwheat_179981_181289_Repeat_region_237;ISBP=5_prime
chr3B	2039810	2039960	Name=CLARITE_CLARIrepeatwheat_179981_181289_Repeat_region_237;ISBP=3_prime;Name=CLARITE_CLARIrepeatwheat_181291_181538_Repeat_region_238;ISBP=5_prime
chr3B	2040059	2040209	Name=CLARITE_CLARIrepeatwheat_181291_181538_Repeat_region_238;ISBP=3_prime
chr3B	2040850	2041000	Name=CLARITE_CLARIrepeatwheat_178717_182329_Nested_repeat_28;ISBP=3_prime;Name=CLARITE_CLARIrepeatwheat_182333_189227_Repeat_region_239;ISBP=5_prime
chr3B	2047748	2047898	Name=CLARITE_CLARIrepeatwheat_182333_189227_Repeat_region_239;ISBP=3_prime;Name=CLARITE_CLARIrepeatwheat_189254_201453_Nested_repeat_29;ISBP=5_prime
chr3B	2048836	2048986	Name=CLARITE_CLARIrepeatwheat_190316_200445_Repeat_region_240;ISBP=5_prime
chr3B	2058966	2059116	Name=CLARITE_CLARIrepeatwheat_190316_200445_Repeat_region_240;ISBP=3_prime
chr3B	2059974	2060124	Name=CLARITE_CLARIrepeatwheat_201454_212712_Nested_repeat_30;ISBP=5_prime;Name=CLARITE_CLARIrepeatwheat_189254_201453_Nested_repeat_29;ISBP=3_prime
chr3B	2064903	2065053	Name=CLARITE_CLARIrepeatwheat_206383_206714_Repeat_region_241;ISBP=5_prime
chr3B	2065235	2065385	Name=CLARITE_CLARIrepeatwheat_206383_206714_Repeat_region_241;ISBP=3_prime;Name=CLARITE_CLARIrepeatwheat_206715_209060_Repeat_region_242;ISBP=5_prime
chr3B	2067581	2067731	Name=CLARITE_CLARIrepeatwheat_206715_209060_Repeat_region_242;ISBP=3_prime
chr3B	2071233	2071383	Name=CLARITE_CLARIrepeatwheat_212713_215207_Repeat_region_243;ISBP=5_prime;Name=CLARITE_CLARIrepeatwheat_201454_212712_Nested_repeat_30;ISBP=3_prime
chr3B	2073728	2073878	Name=CLARITE_CLARIrepeatwheat_212713_215207_Repeat_region_243;ISBP=3_prime;Name=CLARITE_CLARIrepeatwheat_215212_220896_Repeat_region_244;ISBP=5_prime
chr3B	2079417	2079567	Name=CLARITE_CLARIrepeatwheat_215212_220896_Repeat_region_244;ISBP=3_prime;Name=CLARITE_CLARIrepeatwheat_220897_229172_Repeat_region_245;ISBP=5_prime
chr3B	2087693	2087843	Name=CLARITE_CLARIrepeatwheat_229173_230902_Repeat_region_246;ISBP=5_prime;Name=CLARITE_CLARIrepeatwheat_220897_229172_Repeat_region_245;ISBP=3_prime
chr3B	2089423	2089573	Name=CLARITE_CLARIrepeatwheat_229173_230902_Repeat_region_246;ISBP=3_prime;Name=CLARITE_CLARIrepeatwheat_230903_231248_Repeat_region_247;ISBP=5_prime
chr3B	2089769	2089919	Name=CLARITE_CLARIrepeatwheat_230903_231248_Repeat_region_247;ISBP=3_prime;Name=CLARITE_CLARIrepeatwheat_231254_232617_Repeat_region_248;ISBP=5_prime
chr3B	2091138	2091288	Name=CLARITE_CLARIrepeatwheat_231254_232617_Repeat_region_248;ISBP=3_prime
chr3B	2094579	2094729	Name=CLARITE_CLARIrepeatwheat_236059_236363_Repeat_region_249;ISBP=5_prime
chr3B	2094884	2095034	Name=CLARITE_CLARIrepeatwheat_236059_236363_Repeat_region_249;ISBP=3_prime
chr3B	2096928	2097078	Name=CLARITE_CLARIrepeatwheat_238408_238751_Repeat_region_250;ISBP=5_prime
chr3B	2097272	2097422	Name=CLARITE_CLARIrepeatwheat_238752_241396_Repeat_region_251;ISBP=5_prime;Name=CLARITE_CLARIrepeatwheat_238408_238751_Repeat_region_250;ISBP=3_prime
chr3B	2099917	2100067	Name=CLARITE_CLARIrepeatwheat_238752_241396_Repeat_region_251;ISBP=3_prime;Name=CLARITE_CLARIrepeatwheat_241397_242667_Repeat_region_252;ISBP=5_prime
chr3B	2101188	2101338	Name=CLARITE_CLARIrepeatwheat_242668_242976_Repeat_region_253;ISBP=5_prime;Name=CLARITE_CLARIrepeatwheat_241397_242667_Repeat_region_252;ISBP=3_prime
chr3B	2101497	2101647	Name=CLARITE_CLARIrepeatwheat_242668_242976_Repeat_region_253;ISBP=3_prime
chr3B	2102973	2103123	Name=CLARITE_CLARIrepeatwheat_244453_244689_Repeat_region_254;ISBP=5_prime
chr3B	2103210	2103360	Name=CLARITE_CLARIrepeatwheat_244690_244705_Repeat_region_255;ISBP=5_prime;Name=CLARITE_CLARIrepeatwheat_244453_244689_Repeat_region_254;ISBP=3_prime;Name=CLARITE_CLARIrepeatwheat_244690_244705_Repeat_region_255;ISBP=3_prime
chr3B	2104616	2104766	Name=CLARITE_CLARIrepeatwheat_246096_246269_Repeat_region_256;ISBP=5_prime
chr3B	2104790	2104940	Name=CLARITE_CLARIrepeatwheat_246270_246334_Repeat_region_257;ISBP=5_prime;Name=CLARITE_CLARIrepeatwheat_246096_246269_Repeat_region_256;ISBP=3_prime
chr3B	2104855	2105005	Name=CLARITE_CLARIrepeatwheat_246270_246334_Repeat_region_257;ISBP=3_prime
chr3B	2104919	2105069	Name=CLARITE_CLARIrepeatwheat_246399_246653_Repeat_region_258;ISBP=5_prime
chr3B	2105174	2105324	Name=CLARITE_CLARIrepeatwheat_246399_246653_Repeat_region_258;ISBP=3_prime
chr3B	2105892	2106042	Name=CLARITE_CLARIrepeatwheat_247372_247468_Repeat_region_259;ISBP=5_prime
chr3B	2105989	2106139	Name=CLARITE_CLARIrepeatwheat_247372_247468_Repeat_region_259;ISBP=3_prime
chr3B	2108228	2108378	Name=CLARITE_CLARIrepeatwheat_249708_249802_Repeat_region_260;ISBP=5_prime
chr3B	2108323	2108473	Name=CLARITE_CLARIrepeatwheat_249708_249802_Repeat_region_260;ISBP=3_prime
chr3B	2109830	2109980	Name=CLARITE_CLARIrepeatwheat_251310_251342_Repeat_region_261;ISBP=5_prime;Name=CLARITE_CLARIrepeatwheat_251310_251342_Repeat_region_261;ISBP=3_prime
chr3B	2110082	2110232	Name=CLARITE_CLARIrepeatwheat_251562_251822_Repeat_region_262;ISBP=5_prime
chr3B	2110343	2110493	Name=CLARITE_CLARIrepeatwheat_251562_251822_Repeat_region_262;ISBP=3_prime
chr3B	2111498	2111648	Name=CLARITE_CLARIrepeatwheat_252978_254951_Repeat_region_263;ISBP=5_prime
chr3B	2113472	2113622	Name=CLARITE_CLARIrepeatwheat_252978_254951_Repeat_region_263;ISBP=3_prime
chr3B	2113590	2113740	Name=CLARITE_CLARIrepeatwheat_255070_255328_Repeat_region_264;ISBP=5_prime
chr3B	2113849	2113999	Name=CLARITE_CLARIrepeatwheat_255070_255328_Repeat_region_264;ISBP=3_prime
chr3B	2114182	2114332	Name=CLARITE_CLARIrepeatwheat_255662_256161_Repeat_region_265;ISBP=5_prime
chr3B	2114682	2114832	Name=CLARITE_CLARIrepeatwheat_255662_256161_Repeat_region_265;ISBP=3_prime
chr3B	2114898	2115048	Name=CLARITE_CLARIrepeatwheat_256378_256571_Repeat_region_266;ISBP=5_prime
chr3B	2115092	2115242	Name=CLARITE_CLARIrepeatwheat_256378_256571_Repeat_region_266;ISBP=3_prime
chr3B	2119451	2119601	Name=CLARITE_CLARIrepeatwheat_260931_260964_Repeat_region_267;ISBP=5_prime;Name=CLARITE_CLARIrepeatwheat_260931_260964_Repeat_region_267;ISBP=3_prime
chr3B	2120555	2120705	Name=CLARITE_CLARIrepeatwheat_262035_262170_Repeat_region_268;ISBP=5_prime
chr3B	2120691	2120841	Name=CLARITE_CLARIrepeatwheat_262035_262170_Repeat_region_268;ISBP=3_prime
chr3B	2120939	2121089	Name=CLARITE_CLARIrepeatwheat_262419_262455_Repeat_region_269;ISBP=5_prime;Name=CLARITE_CLARIrepeatwheat_262419_262455_Repeat_region_269;ISBP=3_prime
chr3B	2121450	2121600	Name=CLARITE_CLARIrepeatwheat_262930_263045_Repeat_region_270;ISBP=5_prime
chr3B	2121566	2121716	Name=CLARITE_CLARIrepeatwheat_262930_263045_Repeat_region_270;ISBP=3_prime
chr3B	2121914	2122064	Name=CLARITE_CLARIrepeatwheat_263394_264670_Repeat_region_271;ISBP=5_prime
chr3B	2123191	2123341	Name=CLARITE_CLARIrepeatwheat_264671_265134_Repeat_region_272;ISBP=5_prime;Name=CLARITE_CLARIrepeatwheat_263394_264670_Repeat_region_271;ISBP=3_prime
chr3B	2123655	2123805	Name=CLARITE_CLARIrepeatwheat_264671_265134_Repeat_region_272;ISBP=3_prime
chr3B	2131099	2131249	Name=CLARITE_CLARIrepeatwheat_272579_272646_Repeat_region_274;ISBP=5_prime
chr3B	2131167	2131317	Name=CLARITE_CLARIrepeatwheat_272579_272646_Repeat_region_274;ISBP=3_prime
chr3B	2131838	2131988	Name=CLARITE_CLARIrepeatwheat_273318_273930_Repeat_region_275;ISBP=5_prime
chr3B	2132451	2132601	Name=CLARITE_CLARIrepeatwheat_273318_273930_Repeat_region_275;ISBP=3_prime
chr3B	2134349	2134499	Name=CLARITE_CLARIrepeatwheat_275829_275944_Repeat_region_276;ISBP=5_prime
chr3B	2134465	2134615	Name=CLARITE_CLARIrepeatwheat_275829_275944_Repeat_region_276;ISBP=3_prime
chr3B	2137266	2137416	Name=CLARITE_CLARIrepeatwheat_278746_278928_Repeat_region_277;ISBP=5_prime
chr3B	2137449	2137599	Name=CLARITE_CLARIrepeatwheat_278746_278928_Repeat_region_277;ISBP=3_prime
chr3B	2138289	2138439	Name=CLARITE_CLARIrepeatwheat_279769_279974_Repeat_region_278;ISBP=5_prime
chr3B	2138495	2138645	Name=CLARITE_CLARIrepeatwheat_279769_279974_Repeat_region_278;ISBP=3_prime
chr3B	2138589	2138739	Name=CLARITE_CLARIrepeatwheat_280069_280864_Repeat_region_279;ISBP=5_prime
chr3B	2139385	2139535	Name=CLARITE_CLARIrepeatwheat_280069_280864_Repeat_region_279;ISBP=3_prime
chr3B	2139958	2140108	Name=CLARITE_CLARIrepeatwheat_281438_281564_Repeat_region_280;ISBP=5_prime
chr3B	2140085	2140235	Name=CLARITE_CLARIrepeatwheat_281438_281564_Repeat_region_280;ISBP=3_prime
chr3B	2140591	2140741	Name=CLARITE_CLARIrepeatwheat_282071_282198_Repeat_region_281;ISBP=5_prime
chr3B	2140719	2140869	Name=CLARITE_CLARIrepeatwheat_282071_282198_Repeat_region_281;ISBP=3_prime
chr3B	2142050	2142200	Name=CLARITE_CLARIrepeatwheat_283530_283661_Repeat_region_282;ISBP=5_prime
chr3B	2142182	2142332	Name=CLARITE_CLARIrepeatwheat_283530_283661_Repeat_region_282;ISBP=3_prime
chr3B	2146645	2146795	Name=CLARITE_CLARIrepeatwheat_288125_288217_Repeat_region_283;ISBP=5_prime
chr3B	2146738	2146888	Name=CLARITE_CLARIrepeatwheat_288125_288217_Repeat_region_283;ISBP=3_prime
chr3B	2150534	2150684	Name=CLARITE_CLARIrepeatwheat_292014_293331_Repeat_region_284;ISBP=5_prime
chr3B	2151852	2152002	Name=CLARITE_CLARIrepeatwheat_292014_293331_Repeat_region_284;ISBP=3_prime
chr3B	2155423	2155573	Name=CLARITE_CLARIrepeatwheat_296903_298274_Repeat_region_285;ISBP=5_prime
chr3B	2156795	2156945	Name=CLARITE_CLARIrepeatwheat_298275_298775_Repeat_region_286;ISBP=5_prime;Name=CLARITE_CLARIrepeatwheat_296903_298274_Repeat_region_285;ISBP=3_prime
chr3B	2157296	2157446	Name=CLARITE_CLARIrepeatwheat_298776_298777_Repeat_region_287;ISBP=5_prime;Name=CLARITE_CLARIrepeatwheat_298275_298775_Repeat_region_286;ISBP=3_prime;Name=CLARITE_CLARIrepeatwheat_298776_298777_Repeat_region_287;ISBP=3_prime
chr3B	2158195	2158345	Name=CLARITE_CLARIrepeatwheat_299675_299941_Repeat_region_288;ISBP=5_prime
chr3B	2158462	2158612	Name=CLARITE_CLARIrepeatwheat_299675_299941_Repeat_region_288;ISBP=3_prime
chr3B	2159242	2159392	Name=CLARITE_CLARIrepeatwheat_300722_300781_Repeat_region_289;ISBP=5_prime
chr3B	2159302	2159452	Name=CLARITE_CLARIrepeatwheat_300722_300781_Repeat_region_289;ISBP=3_prime
chr3B	2162202	2162352	Name=CLARITE_CLARIrepeatwheat_303682_303764_Repeat_region_290;ISBP=5_prime
chr3B	2162285	2162435	Name=CLARITE_CLARIrepeatwheat_303682_303764_Repeat_region_290;ISBP=3_prime
chr3B	2162596	2162746	Name=CLARITE_CLARIrepeatwheat_304076_304130_Repeat_region_291;ISBP=5_prime
chr3B	2162651	2162801	Name=CLARITE_CLARIrepeatwheat_304076_304130_Repeat_region_291;ISBP=3_prime
chr3B	2165610	2165760	Name=CLARITE_CLARIrepeatwheat_307090_307215_Repeat_region_292;ISBP=5_prime
chr3B	2165736	2165886	Name=CLARITE_CLARIrepeatwheat_307090_307215_Repeat_region_292;ISBP=3_prime
chr3B	2166771	2166921	Name=CLARITE_CLARIrepeatwheat_308251_308510_Repeat_region_293;ISBP=5_prime
chr3B	2167031	2167181	Name=CLARITE_CLARIrepeatwheat_308251_308510_Repeat_region_293;ISBP=3_prime
chr3B	2171114	2171264	Name=CLARITE_CLARIrepeatwheat_312594_312687_Repeat_region_294;ISBP=5_prime
chr3B	2171208	2171358	Name=CLARITE_CLARIrepeatwheat_312594_312687_Repeat_region_294;ISBP=3_prime
chr3B	2172479	2172629	Name=CLARITE_CLARIrepeatwheat_313959_314174_Repeat_region_295;ISBP=5_prime
chr3B	2172695	2172845	Name=CLARITE_CLARIrepeatwheat_313959_314174_Repeat_region_295;ISBP=3_prime
chr3B	2173498	2173648	Name=CLARITE_CLARIrepeatwheat_314978_316343_Repeat_region_296;ISBP=5_prime
chr3B	2175430	2175580	Name=CLARITE_CLARIrepeatwheat_316521_316909_Repeat_region_297;ISBP=3_prime
chr3B	2179458	2179608	Name=CLARITE_CLARIrepeatwheat_320938_321013_Repeat_region_298;ISBP=5_prime
chr3B	2179534	2179684	Name=CLARITE_CLARIrepeatwheat_320938_321013_Repeat_region_298;ISBP=3_prime
chr3B	2180606	2180756	Name=CLARITE_CLARIrepeatwheat_322086_322212_Repeat_region_299;ISBP=5_prime
chr3B	2180733	2180883	Name=CLARITE_CLARIrepeatwheat_322086_322212_Repeat_region_299;ISBP=3_prime
chr3B	2182514	2182664	Name=CLARITE_CLARIrepeatwheat_323994_324362_Repeat_region_300;ISBP=5_prime
chr3B	2182883	2183033	Name=CLARITE_CLARIrepeatwheat_323994_324362_Repeat_region_300;ISBP=3_prime
chr3B	2183212	2183362	Name=CLARITE_CLARIrepeatwheat_324692_324881_Repeat_region_301;ISBP=5_prime
chr3B	2183402	2183552	Name=CLARITE_CLARIrepeatwheat_324692_324881_Repeat_region_301;ISBP=3_prime
chr3B	2185631	2185781	Name=CLARITE_CLARIrepeatwheat_327111_327209_Repeat_region_302;ISBP=5_prime
chr3B	2185730	2185880	Name=CLARITE_CLARIrepeatwheat_327111_327209_Repeat_region_302;ISBP=3_prime
chr3B	2186399	2186549	Name=CLARITE_CLARIrepeatwheat_327879_328150_Repeat_region_303;ISBP=5_prime
chr3B	2186671	2186821	Name=CLARITE_CLARIrepeatwheat_327879_328150_Repeat_region_303;ISBP=3_prime
chr3B	2190161	2190311	Name=CLARITE_CLARIrepeatwheat_331641_331734_Repeat_region_304;ISBP=5_prime
chr3B	2190255	2190405	Name=CLARITE_CLARIrepeatwheat_331641_331734_Repeat_region_304;ISBP=3_prime
chr3B	2190786	2190936	Name=CLARITE_CLARIrepeatwheat_332266_332315_Repeat_region_305;ISBP=5_prime;Name=CLARITE_CLARIrepeatwheat_332266_332315_Repeat_region_305;ISBP=3_prime
chr3B	2191831	2191981	Name=CLARITE_CLARIrepeatwheat_333311_336241_Repeat_region_306;ISBP=5_prime
chr3B	2199376	2199526	Name=CLARITE_CLARIrepeatwheat_340856_343493_Repeat_region_308;ISBP=5_prime
chr3B	2204731	2204881	Name=CLARITE_CLARIrepeatwheat_346211_347919_Repeat_region_309;ISBP=5_prime
chr3B	2206440	2206590	Name=CLARITE_CLARIrepeatwheat_347920_358167_Nested_repeat_31;ISBP=5_prime;Name=CLARITE_CLARIrepeatwheat_346211_347919_Repeat_region_309;ISBP=3_prime
chr3B	2209604	2209754	Name=CLARITE_CLARIrepeatwheat_351006_351083_Repeat_region_310;ISBP=3_prime;Name=CLARITE_CLARIrepeatwheat_351084_351158_Repeat_region_311;ISBP=5_prime
chr3B	2209679	2209829	Name=CLARITE_CLARIrepeatwheat_351084_351158_Repeat_region_311;ISBP=3_prime
chr3B	2216688	2216838	Name=CLARITE_CLARIrepeatwheat_347920_358167_Nested_repeat_31;ISBP=3_prime
chr3B	2217802	2217952	Name=CLARITE_CLARIrepeatwheat_359282_359396_Repeat_region_312;ISBP=5_prime
chr3B	2217917	2218067	Name=CLARITE_CLARIrepeatwheat_359282_359396_Repeat_region_312;ISBP=3_prime
chr3B	2218466	2218616	Name=CLARITE_CLARIrepeatwheat_359946_360034_Repeat_region_313;ISBP=5_prime
chr3B	2218555	2218705	Name=CLARITE_CLARIrepeatwheat_359946_360034_Repeat_region_313;ISBP=3_prime
chr3B	2222931	2223081	Name=CLARITE_CLARIrepeatwheat_364411_364599_Repeat_region_314;ISBP=5_prime
chr3B	2223120	2223270	Name=CLARITE_CLARIrepeatwheat_364411_364599_Repeat_region_314;ISBP=3_prime
chr3B	2225163	2225313	Name=CLARITE_CLARIrepeatwheat_366643_375716_Repeat_region_315;ISBP=5_prime
chr3B	2234237	2234387	Name=CLARITE_CLARIrepeatwheat_366643_375716_Repeat_region_315;ISBP=3_prime
chr3B	2234883	2235033	Name=CLARITE_CLARIrepeatwheat_376363_376675_Repeat_region_316;ISBP=5_prime
chr3B	2235196	2235346	Name=CLARITE_CLARIrepeatwheat_376363_376675_Repeat_region_316;ISBP=3_prime
chr3B	2236309	2236459	Name=CLARITE_CLARIrepeatwheat_377789_394973_Nested_repeat_32;ISBP=5_prime
chr3B	2243034	2243184	Name=CLARITE_CLARIrepeatwheat_384514_394497_Repeat_region_317;ISBP=5_prime
chr3B	2253018	2253168	Name=CLARITE_CLARIrepeatwheat_384514_394497_Repeat_region_317;ISBP=3_prime
chr3B	2253494	2253644	Name=CLARITE_CLARIrepeatwheat_377789_394973_Nested_repeat_32;ISBP=3_prime
chr3B	2254890	2255040	Name=CLARITE_CLARIrepeatwheat_396370_396496_Repeat_region_318;ISBP=5_prime
chr3B	2255017	2255167	Name=CLARITE_CLARIrepeatwheat_396370_396496_Repeat_region_318;ISBP=3_prime
chr3B	2258020	2258170	Name=CLARITE_CLARIrepeatwheat_399500_399723_Repeat_region_319;ISBP=5_prime
chr3B	2258244	2258394	Name=CLARITE_CLARIrepeatwheat_399500_399723_Repeat_region_319;ISBP=3_prime;Name=CLARITE_CLARIrepeatwheat_399724_399904_Repeat_region_320;ISBP=5_prime
chr3B	2258425	2258575	Name=CLARITE_CLARIrepeatwheat_399724_399904_Repeat_region_320;ISBP=3_prime
chr3B	2258501	2258651	Name=CLARITE_CLARIrepeatwheat_399981_400161_Repeat_region_321;ISBP=5_prime
chr3B	2258682	2258832	Name=CLARITE_CLARIrepeatwheat_399981_400161_Repeat_region_321;ISBP=3_prime
chr3B	2263577	2263727	Name=CLARITE_CLARIrepeatwheat_405057_405109_Repeat_region_322;ISBP=5_prime
chr3B	2263630	2263780	Name=CLARITE_CLARIrepeatwheat_405057_405109_Repeat_region_322;ISBP=3_prime
chr3B	2266486	2266636	Name=CLARITE_CLARIrepeatwheat_407776_407965_Repeat_region_323;ISBP=3_prime
chr3B	2269588	2269738	Name=CLARITE_CLARIrepeatwheat_411068_411184_Repeat_region_324;ISBP=5_prime
chr3B	2269705	2269855	Name=CLARITE_CLARIrepeatwheat_411185_411230_Repeat_region_325;ISBP=5_prime;Name=CLARITE_CLARIrepeatwheat_411068_411184_Repeat_region_324;ISBP=3_prime;Name=CLARITE_CLARIrepeatwheat_411185_411230_Repeat_region_325;ISBP=3_prime
chr3B	2270430	2270580	Name=CLARITE_CLARIrepeatwheat_411910_412186_Repeat_region_326;ISBP=5_prime
chr3B	2270707	2270857	Name=CLARITE_CLARIrepeatwheat_411910_412186_Repeat_region_326;ISBP=3_prime;Name=CLARITE_CLARIrepeatwheat_412192_412246_Repeat_region_327;ISBP=5_prime
chr3B	2270767	2270917	Name=CLARITE_CLARIrepeatwheat_412192_412246_Repeat_region_327;ISBP=3_prime;Name=CLARITE_CLARIrepeatwheat_412247_412364_Repeat_region_328;ISBP=5_prime
chr3B	2270885	2271035	Name=CLARITE_CLARIrepeatwheat_412247_412364_Repeat_region_328;ISBP=3_prime;Name=CLARITE_CLARIrepeatwheat_412365_412602_Repeat_region_329;ISBP=5_prime
chr3B	2271123	2271273	Name=CLARITE_CLARIrepeatwheat_412603_416950_Nested_repeat_33;ISBP=5_prime;Name=CLARITE_CLARIrepeatwheat_412365_412602_Repeat_region_329;ISBP=3_prime
chr3B	2275471	2275621	Name=CLARITE_CLARIrepeatwheat_412603_416950_Nested_repeat_33;ISBP=3_prime
chr3B	2278307	2278457	Name=CLARITE_CLARIrepeatwheat_419787_419913_Repeat_region_330;ISBP=5_prime
chr3B	2278434	2278584	Name=CLARITE_CLARIrepeatwheat_419787_419913_Repeat_region_330;ISBP=3_prime
chr3B	2288169	2288319	Name=CLARITE_CLARIrepeatwheat_429649_429770_Repeat_region_331;ISBP=5_prime
chr3B	2288291	2288441	Name=CLARITE_CLARIrepeatwheat_429649_429770_Repeat_region_331;ISBP=3_prime
chr3B	2289314	2289464	Name=CLARITE_CLARIrepeatwheat_430794_431028_Repeat_region_332;ISBP=5_prime
chr3B	2289549	2289699	Name=CLARITE_CLARIrepeatwheat_430794_431028_Repeat_region_332;ISBP=3_prime;Name=CLARITE_CLARIrepeatwheat_431071_431110_Repeat_region_333;ISBP=5_prime
chr3B	2289631	2289781	Name=CLARITE_CLARIrepeatwheat_431071_431110_Repeat_region_333;ISBP=3_prime
chr3B	2290392	2290542	Name=CLARITE_CLARIrepeatwheat_431872_431999_Repeat_region_334;ISBP=5_prime
chr3B	2290520	2290670	Name=CLARITE_CLARIrepeatwheat_431872_431999_Repeat_region_334;ISBP=3_prime;Name=CLARITE_CLARIrepeatwheat_432007_443361_Nested_repeat_34;ISBP=5_prime
chr3B	2290747	2290897	Name=CLARITE_CLARIrepeatwheat_432227_432366_Repeat_region_335;ISBP=5_prime
chr3B	2290887	2291037	Name=CLARITE_CLARIrepeatwheat_432227_432366_Repeat_region_335;ISBP=3_prime
chr3B	2291323	2291473	Name=CLARITE_CLARIrepeatwheat_432803_434044_Repeat_region_336;ISBP=5_prime
chr3B	2292565	2292715	Name=CLARITE_CLARIrepeatwheat_432803_434044_Repeat_region_336;ISBP=3_prime
chr3B	2293081	2293231	Name=CLARITE_CLARIrepeatwheat_434561_434699_Repeat_region_337;ISBP=5_prime
chr3B	2293220	2293370	Name=CLARITE_CLARIrepeatwheat_434561_434699_Repeat_region_337;ISBP=3_prime
chr3B	2293674	2293824	Name=CLARITE_CLARIrepeatwheat_435154_436948_Repeat_region_338;ISBP=5_prime
chr3B	2295469	2295619	Name=CLARITE_CLARIrepeatwheat_435154_436948_Repeat_region_338;ISBP=3_prime
chr3B	2297266	2297416	Name=CLARITE_CLARIrepeatwheat_438746_438814_Repeat_region_339;ISBP=5_prime
chr3B	2297335	2297485	Name=CLARITE_CLARIrepeatwheat_438746_438814_Repeat_region_339;ISBP=3_prime
chr3B	2297640	2297790	Name=CLARITE_CLARIrepeatwheat_439120_439160_Repeat_region_340;ISBP=5_prime;Name=CLARITE_CLARIrepeatwheat_439120_439160_Repeat_region_340;ISBP=3_prime
chr3B	2301882	2302032	Name=CLARITE_CLARIrepeatwheat_432007_443361_Nested_repeat_34;ISBP=3_prime
chr3B	2302031	2302181	Name=CLARITE_CLARIrepeatwheat_443511_443556_Repeat_region_341;ISBP=5_prime;Name=CLARITE_CLARIrepeatwheat_443511_443556_Repeat_region_341;ISBP=3_prime
chr3B	2307218	2307368	Name=CLARITE_CLARIrepeatwheat_446998_448697_Repeat_region_342;ISBP=3_prime
chr3B	2307508	2307658	Name=CLARITE_CLARIrepeatwheat_448988_449003_Repeat_region_343;ISBP=5_prime;Name=CLARITE_CLARIrepeatwheat_449004_449355_Repeat_region_344;ISBP=5_prime;Name=CLARITE_CLARIrepeatwheat_448988_449003_Repeat_region_343;ISBP=3_prime
chr3B	2307876	2308026	Name=CLARITE_CLARIrepeatwheat_449004_449355_Repeat_region_344;ISBP=3_prime
chr3B	2308836	2308986	Name=CLARITE_CLARIrepeatwheat_450316_450401_Repeat_region_345;ISBP=5_prime
chr3B	2308922	2309072	Name=CLARITE_CLARIrepeatwheat_450316_450401_Repeat_region_345;ISBP=3_prime
chr3B	2312859	2313009	Name=CLARITE_CLARIrepeatwheat_454339_454388_Repeat_region_346;ISBP=5_prime;Name=CLARITE_CLARIrepeatwheat_454339_454388_Repeat_region_346;ISBP=3_prime
chr3B	2313989	2314139	Name=CLARITE_CLARIrepeatwheat_455469_455588_Repeat_region_347;ISBP=5_prime
chr3B	2314109	2314259	Name=CLARITE_CLARIrepeatwheat_455469_455588_Repeat_region_347;ISBP=3_prime
chr3B	2314972	2315122	Name=CLARITE_CLARIrepeatwheat_456452_456764_Repeat_region_348;ISBP=5_prime
chr3B	2315285	2315435	Name=CLARITE_CLARIrepeatwheat_456452_456764_Repeat_region_348;ISBP=3_prime
chr3B	2315397	2315547	Name=CLARITE_CLARIrepeatwheat_456877_456931_Repeat_region_349;ISBP=5_prime
chr3B	2315452	2315602	Name=CLARITE_CLARIrepeatwheat_456877_456931_Repeat_region_349;ISBP=3_prime;Name=CLARITE_CLARIrepeatwheat_456932_457522_Repeat_region_350;ISBP=5_prime
chr3B	2316043	2316193	Name=CLARITE_CLARIrepeatwheat_457523_457528_Repeat_region_351;ISBP=5_prime;Name=CLARITE_CLARIrepeatwheat_456932_457522_Repeat_region_350;ISBP=3_prime;Name=CLARITE_CLARIrepeatwheat_457523_457528_Repeat_region_351;ISBP=3_prime
chr3B	2319048	2319198	Name=CLARITE_CLARIrepeatwheat_460528_460793_Repeat_region_352;ISBP=5_prime
chr3B	2319314	2319464	Name=CLARITE_CLARIrepeatwheat_460528_460793_Repeat_region_352;ISBP=3_prime
chr3B	2320371	2320521	Name=CLARITE_CLARIrepeatwheat_461851_461942_Repeat_region_353;ISBP=5_prime
chr3B	2320463	2320613	Name=CLARITE_CLARIrepeatwheat_461851_461942_Repeat_region_353;ISBP=3_prime
chr3B	2320900	2321050	Name=CLARITE_CLARIrepeatwheat_462380_462887_Repeat_region_354;ISBP=5_prime
chr3B	2321408	2321558	Name=CLARITE_CLARIrepeatwheat_462380_462887_Repeat_region_354;ISBP=3_prime
chr3B	2322141	2322291	Name=CLARITE_CLARIrepeatwheat_463621_463683_Repeat_region_355;ISBP=5_prime
chr3B	2322204	2322354	Name=CLARITE_CLARIrepeatwheat_463621_463683_Repeat_region_355;ISBP=3_prime
chr3B	2327134	2327284	Name=CLARITE_CLARIrepeatwheat_468614_468723_Repeat_region_357;ISBP=5_prime
chr3B	2327244	2327394	Name=CLARITE_CLARIrepeatwheat_468614_468723_Repeat_region_357;ISBP=3_prime
chr3B	2334738	2334888	Name=CLARITE_CLARIrepeatwheat_476218_476445_Repeat_region_358;ISBP=5_prime
chr3B	2334966	2335116	Name=CLARITE_CLARIrepeatwheat_476218_476445_Repeat_region_358;ISBP=3_prime
chr3B	2336887	2337037	Name=CLARITE_CLARIrepeatwheat_478367_478651_Repeat_region_359;ISBP=5_prime
chr3B	2337172	2337322	Name=CLARITE_CLARIrepeatwheat_478367_478651_Repeat_region_359;ISBP=3_prime
chr3B	2338111	2338261	Name=CLARITE_CLARIrepeatwheat_479591_479751_Repeat_region_360;ISBP=5_prime
chr3B	2338272	2338422	Name=CLARITE_CLARIrepeatwheat_479591_479751_Repeat_region_360;ISBP=3_prime
chr3B	2338464	2338614	Name=CLARITE_CLARIrepeatwheat_479944_481856_Nested_repeat_35;ISBP=5_prime
chr3B	2339524	2339674	Name=CLARITE_CLARIrepeatwheat_481004_481300_Repeat_region_361;ISBP=5_prime
chr3B	2339821	2339971	Name=CLARITE_CLARIrepeatwheat_481004_481300_Repeat_region_361;ISBP=3_prime
chr3B	2340377	2340527	Name=CLARITE_CLARIrepeatwheat_479944_481856_Nested_repeat_35;ISBP=3_prime
chr3B	2341127	2341277	Name=CLARITE_CLARIrepeatwheat_482607_482909_Repeat_region_362;ISBP=5_prime
chr3B	2341430	2341580	Name=CLARITE_CLARIrepeatwheat_482607_482909_Repeat_region_362;ISBP=3_prime
chr3B	2348758	2348908	Name=CLARITE_CLARIrepeatwheat_490238_490647_Repeat_region_363;ISBP=5_prime
chr3B	2349168	2349318	Name=CLARITE_CLARIrepeatwheat_490648_527005_Nested_repeat_36;ISBP=5_prime;Name=CLARITE_CLARIrepeatwheat_490238_490647_Repeat_region_363;ISBP=3_prime
chr3B	2352164	2352314	Name=CLARITE_CLARIrepeatwheat_493644_504455_Repeat_region_364;ISBP=5_prime
chr3B	2372692	2372842	Name=CLARITE_CLARIrepeatwheat_514172_522438_Repeat_region_367;ISBP=5_prime;Name=CLARITE_CLARIrepeatwheat_507825_514171_Repeat_region_366;ISBP=3_prime
chr3B	2380959	2381109	Name=CLARITE_CLARIrepeatwheat_514172_522438_Repeat_region_367;ISBP=3_prime
chr3B	2385526	2385676	Name=CLARITE_CLARIrepeatwheat_490648_527005_Nested_repeat_36;ISBP=3_prime;Name=CLARITE_CLARIrepeatwheat_527006_527199_Repeat_region_368;ISBP=5_prime
chr3B	2385720	2385870	Name=CLARITE_CLARIrepeatwheat_527006_527199_Repeat_region_368;ISBP=3_prime;Name=CLARITE_CLARIrepeatwheat_527200_528751_Repeat_region_369;ISBP=5_prime
chr3B	2387272	2387422	Name=CLARITE_CLARIrepeatwheat_528752_528845_Repeat_region_370;ISBP=5_prime;Name=CLARITE_CLARIrepeatwheat_527200_528751_Repeat_region_369;ISBP=3_prime
chr3B	2387366	2387516	Name=CLARITE_CLARIrepeatwheat_528752_528845_Repeat_region_370;ISBP=3_prime
chr3B	2388684	2388834	Name=CLARITE_CLARIrepeatwheat_530164_530302_Repeat_region_371;ISBP=5_prime
chr3B	2388823	2388973	Name=CLARITE_CLARIrepeatwheat_530164_530302_Repeat_region_371;ISBP=3_prime
chr3B	2391708	2391858	Name=CLARITE_CLARIrepeatwheat_533188_533817_Repeat_region_372;ISBP=5_prime
chr3B	2392338	2392488	Name=CLARITE_CLARIrepeatwheat_533818_533910_Repeat_region_373;ISBP=5_prime;Name=CLARITE_CLARIrepeatwheat_533188_533817_Repeat_region_372;ISBP=3_prime
chr3B	2392431	2392581	Name=CLARITE_CLARIrepeatwheat_533818_533910_Repeat_region_373;ISBP=3_prime
chr3B	2399025	2399175	Name=CLARITE_CLARIrepeatwheat_540505_540587_Repeat_region_374;ISBP=5_prime
chr3B	2399108	2399258	Name=CLARITE_CLARIrepeatwheat_540505_540587_Repeat_region_374;ISBP=3_prime
chr3B	2399255	2399405	Name=CLARITE_CLARIrepeatwheat_540735_540793_Repeat_region_375;ISBP=5_prime
chr3B	2399314	2399464	Name=CLARITE_CLARIrepeatwheat_540735_540793_Repeat_region_375;ISBP=3_prime
chr3B	2402752	2402902	Name=CLARITE_CLARIrepeatwheat_544232_544287_Repeat_region_376;ISBP=5_prime
chr3B	2402808	2402958	Name=CLARITE_CLARIrepeatwheat_544232_544287_Repeat_region_376;ISBP=3_prime
chr3B	2403948	2404098	Name=CLARITE_CLARIrepeatwheat_545428_545816_Repeat_region_377;ISBP=5_prime
chr3B	2405275	2405425	Name=CLARITE_CLARIrepeatwheat_546755_546943_Repeat_region_378;ISBP=5_prime
chr3B	2405464	2405614	Name=CLARITE_CLARIrepeatwheat_546755_546943_Repeat_region_378;ISBP=3_prime
chr3B	2408499	2408649	Name=CLARITE_CLARIrepeatwheat_549979_550026_Repeat_region_379;ISBP=5_prime;Name=CLARITE_CLARIrepeatwheat_549979_550026_Repeat_region_379;ISBP=3_prime
chr3B	2409152	2409302	Name=CLARITE_CLARIrepeatwheat_550632_550693_Repeat_region_380;ISBP=5_prime
chr3B	2409214	2409364	Name=CLARITE_CLARIrepeatwheat_550632_550693_Repeat_region_380;ISBP=3_prime
chr3B	2410126	2410276	Name=CLARITE_CLARIrepeatwheat_551606_551920_Repeat_region_381;ISBP=5_prime
chr3B	2410441	2410591	Name=CLARITE_CLARIrepeatwheat_551606_551920_Repeat_region_381;ISBP=3_prime
chr3B	2411788	2411938	Name=CLARITE_CLARIrepeatwheat_553268_555800_Repeat_region_382;ISBP=5_prime
chr3B	2414321	2414471	Name=CLARITE_CLARIrepeatwheat_553268_555800_Repeat_region_382;ISBP=3_prime
chr3B	2414904	2415054	Name=CLARITE_CLARIrepeatwheat_556384_556827_Repeat_region_383;ISBP=5_prime
chr3B	2415348	2415498	Name=CLARITE_CLARIrepeatwheat_556384_556827_Repeat_region_383;ISBP=3_prime;Name=CLARITE_CLARIrepeatwheat_556866_556906_Repeat_region_384;ISBP=5_prime
chr3B	2415427	2415577	Name=CLARITE_CLARIrepeatwheat_556866_556906_Repeat_region_384;ISBP=3_prime
chr3B	2418991	2419141	Name=CLARITE_CLARIrepeatwheat_560471_561714_Repeat_region_385;ISBP=5_prime
chr3B	2420235	2420385	Name=CLARITE_CLARIrepeatwheat_560471_561714_Repeat_region_385;ISBP=3_prime
chr3B	2420623	2420773	Name=CLARITE_CLARIrepeatwheat_562103_563569_Repeat_region_386;ISBP=5_prime
chr3B	2429721	2429871	Name=CLARITE_CLARIrepeatwheat_564935_571200_Repeat_region_387;ISBP=3_prime
chr3B	2435025	2435175	Name=CLARITE_CLARIrepeatwheat_576505_607927_Nested_repeat_37;ISBP=5_prime
chr3B	2445903	2446053	Name=CLARITE_CLARIrepeatwheat_587383_596290_Repeat_region_388;ISBP=5_prime
chr3B	2454811	2454961	Name=CLARITE_CLARIrepeatwheat_587383_596290_Repeat_region_388;ISBP=3_prime
chr3B	2456122	2456272	Name=CLARITE_CLARIrepeatwheat_597602_606346_Repeat_region_389;ISBP=5_prime
chr3B	2464867	2465017	Name=CLARITE_CLARIrepeatwheat_597602_606346_Repeat_region_389;ISBP=3_prime
chr3B	2466448	2466598	Name=CLARITE_CLARIrepeatwheat_576505_607927_Nested_repeat_37;ISBP=3_prime
chr3B	2468861	2469011	Name=CLARITE_CLARIrepeatwheat_610341_611446_Repeat_region_390;ISBP=5_prime
chr3B	2469967	2470117	Name=CLARITE_CLARIrepeatwheat_610341_611446_Repeat_region_390;ISBP=3_prime
chr3B	2470889	2471039	Name=CLARITE_CLARIrepeatwheat_612369_612426_Repeat_region_391;ISBP=5_prime
chr3B	2470947	2471097	Name=CLARITE_CLARIrepeatwheat_612369_612426_Repeat_region_391;ISBP=3_prime
chr3B	2471146	2471296	Name=CLARITE_CLARIrepeatwheat_612626_612788_Repeat_region_392;ISBP=5_prime
chr3B	2471309	2471459	Name=CLARITE_CLARIrepeatwheat_612626_612788_Repeat_region_392;ISBP=3_prime
chr3B	2477484	2477634	Name=CLARITE_CLARIrepeatwheat_618964_619175_Repeat_region_393;ISBP=5_prime
chr3B	2477696	2477846	Name=CLARITE_CLARIrepeatwheat_618964_619175_Repeat_region_393;ISBP=3_prime
chr3B	2480696	2480846	Name=CLARITE_CLARIrepeatwheat_622176_622404_Repeat_region_394;ISBP=5_prime
chr3B	2480925	2481075	Name=CLARITE_CLARIrepeatwheat_622176_622404_Repeat_region_394;ISBP=3_prime
chr3B	2482825	2482975	Name=CLARITE_CLARIrepeatwheat_624305_625032_Repeat_region_395;ISBP=5_prime
chr3B	2483553	2483703	Name=CLARITE_CLARIrepeatwheat_624305_625032_Repeat_region_395;ISBP=3_prime
chr3B	2484645	2484795	Name=CLARITE_CLARIrepeatwheat_626125_626424_Repeat_region_396;ISBP=5_prime
chr3B	2484945	2485095	Name=CLARITE_CLARIrepeatwheat_626125_626424_Repeat_region_396;ISBP=3_prime
chr3B	2494236	2494386	Name=CLARITE_CLARIrepeatwheat_635716_641817_Repeat_region_397;ISBP=5_prime
chr3B	2500338	2500488	Name=CLARITE_CLARIrepeatwheat_635716_641817_Repeat_region_397;ISBP=3_prime
chr3B	2501094	2501244	Name=CLARITE_CLARIrepeatwheat_642574_643220_Repeat_region_398;ISBP=5_prime
chr3B	2501741	2501891	Name=CLARITE_CLARIrepeatwheat_642574_643220_Repeat_region_398;ISBP=3_prime
chr3B	2506365	2506515	Name=CLARITE_CLARIrepeatwheat_647845_647929_Repeat_region_399;ISBP=5_prime
chr3B	2506450	2506600	Name=CLARITE_CLARIrepeatwheat_647845_647929_Repeat_region_399;ISBP=3_prime
chr3B	2506577	2506727	Name=CLARITE_CLARIrepeatwheat_648057_648113_Repeat_region_400;ISBP=5_prime
chr3B	2506634	2506784	Name=CLARITE_CLARIrepeatwheat_648057_648113_Repeat_region_400;ISBP=3_prime
chr3B	2515086	2515236	Name=CLARITE_CLARIrepeatwheat_656566_656671_Repeat_region_401;ISBP=5_prime
chr3B	2515192	2515342	Name=CLARITE_CLARIrepeatwheat_656566_656671_Repeat_region_401;ISBP=3_prime
chr3B	2515528	2515678	Name=CLARITE_CLARIrepeatwheat_657008_657240_Repeat_region_402;ISBP=5_prime
chr3B	2515761	2515911	Name=CLARITE_CLARIrepeatwheat_657008_657240_Repeat_region_402;ISBP=3_prime
chr3B	2522467	2522617	Name=CLARITE_CLARIrepeatwheat_663947_664294_Repeat_region_403;ISBP=5_prime
chr3B	2522815	2522965	Name=CLARITE_CLARIrepeatwheat_663947_664294_Repeat_region_403;ISBP=3_prime;Name=CLARITE_CLARIrepeatwheat_664298_664645_Repeat_region_404;ISBP=5_prime
chr3B	2523166	2523316	Name=CLARITE_CLARIrepeatwheat_664646_667021_Nested_repeat_38;ISBP=5_prime;Name=CLARITE_CLARIrepeatwheat_664298_664645_Repeat_region_404;ISBP=3_prime
chr3B	2523367	2523517	Name=CLARITE_CLARIrepeatwheat_664847_665983_Nested_repeat_39;ISBP=5_prime
chr3B	2523459	2523609	Name=CLARITE_CLARIrepeatwheat_664939_665274_Repeat_region_405;ISBP=5_prime
chr3B	2523795	2523945	Name=CLARITE_CLARIrepeatwheat_664939_665274_Repeat_region_405;ISBP=3_prime;Name=CLARITE_CLARIrepeatwheat_665277_665578_Repeat_region_406;ISBP=5_prime
chr3B	2524857	2525007	Name=CLARITE_CLARIrepeatwheat_665998_666336_Repeat_region_407;ISBP=3_prime;Name=CLARITE_CLARIrepeatwheat_666342_666677_Repeat_region_408;ISBP=5_prime
chr3B	2525198	2525348	Name=CLARITE_CLARIrepeatwheat_666342_666677_Repeat_region_408;ISBP=3_prime
chr3B	2525542	2525692	Name=CLARITE_CLARIrepeatwheat_664646_667021_Nested_repeat_38;ISBP=3_prime;Name=CLARITE_CLARIrepeatwheat_667037_667387_Repeat_region_409;ISBP=5_prime
chr3B	2525908	2526058	Name=CLARITE_CLARIrepeatwheat_667037_667387_Repeat_region_409;ISBP=3_prime;Name=CLARITE_CLARIrepeatwheat_667391_667740_Repeat_region_410;ISBP=5_prime
chr3B	2526261	2526411	Name=CLARITE_CLARIrepeatwheat_667391_667740_Repeat_region_410;ISBP=3_prime;Name=CLARITE_CLARIrepeatwheat_667744_668085_Repeat_region_411;ISBP=5_prime
chr3B	2526606	2526756	Name=CLARITE_CLARIrepeatwheat_667744_668085_Repeat_region_411;ISBP=3_prime;Name=CLARITE_CLARIrepeatwheat_668089_668437_Repeat_region_412;ISBP=5_prime
chr3B	2526958	2527108	Name=CLARITE_CLARIrepeatwheat_668089_668437_Repeat_region_412;ISBP=3_prime;Name=CLARITE_CLARIrepeatwheat_668443_668791_Repeat_region_413;ISBP=5_prime
chr3B	2527312	2527462	Name=CLARITE_CLARIrepeatwheat_668792_668939_Repeat_region_414;ISBP=5_prime;Name=CLARITE_CLARIrepeatwheat_668443_668791_Repeat_region_413;ISBP=3_prime
chr3B	2527716	2527866	Name=CLARITE_CLARIrepeatwheat_669196_669546_Repeat_region_415;ISBP=5_prime
chr3B	2528067	2528217	Name=CLARITE_CLARIrepeatwheat_669196_669546_Repeat_region_415;ISBP=3_prime;Name=CLARITE_CLARIrepeatwheat_669550_669894_Repeat_region_416;ISBP=5_prime
chr3B	2528759	2528909	Name=CLARITE_CLARIrepeatwheat_669898_670238_Repeat_region_417;ISBP=3_prime;Name=CLARITE_CLARIrepeatwheat_670242_670582_Repeat_region_418;ISBP=5_prime
chr3B	2529103	2529253	Name=CLARITE_CLARIrepeatwheat_670242_670582_Repeat_region_418;ISBP=3_prime;Name=CLARITE_CLARIrepeatwheat_670586_670936_Repeat_region_419;ISBP=5_prime
chr3B	2529808	2529958	Name=CLARITE_CLARIrepeatwheat_670940_671287_Repeat_region_420;ISBP=3_prime;Name=CLARITE_CLARIrepeatwheat_671293_671641_Repeat_region_421;ISBP=5_prime
chr3B	2530162	2530312	Name=CLARITE_CLARIrepeatwheat_671293_671641_Repeat_region_421;ISBP=3_prime
chr3B	2530516	2530666	Name=CLARITE_CLARIrepeatwheat_669115_671995_Nested_repeat_40;ISBP=3_prime;Name=CLARITE_CLARIrepeatwheat_672001_672346_Repeat_region_422;ISBP=5_prime
chr3B	2531559	2531709	Name=CLARITE_CLARIrepeatwheat_672703_673038_Repeat_region_424;ISBP=3_prime;Name=CLARITE_CLARIrepeatwheat_673042_673392_Repeat_region_425;ISBP=5_prime
chr3B	2531913	2532063	Name=CLARITE_CLARIrepeatwheat_673042_673392_Repeat_region_425;ISBP=3_prime;Name=CLARITE_CLARIrepeatwheat_673396_673745_Repeat_region_426;ISBP=5_prime
chr3B	2532266	2532416	Name=CLARITE_CLARIrepeatwheat_673396_673745_Repeat_region_426;ISBP=3_prime;Name=CLARITE_CLARIrepeatwheat_673750_674098_Repeat_region_427;ISBP=5_prime
chr3B	2532619	2532769	Name=CLARITE_CLARIrepeatwheat_673750_674098_Repeat_region_427;ISBP=3_prime;Name=CLARITE_CLARIrepeatwheat_674102_674445_Repeat_region_428;ISBP=5_prime
chr3B	2532966	2533116	Name=CLARITE_CLARIrepeatwheat_674102_674445_Repeat_region_428;ISBP=3_prime;Name=CLARITE_CLARIrepeatwheat_674449_674788_Repeat_region_429;ISBP=5_prime
chr3B	2533309	2533459	Name=CLARITE_CLARIrepeatwheat_674449_674788_Repeat_region_429;ISBP=3_prime;Name=CLARITE_CLARIrepeatwheat_674792_675141_Repeat_region_430;ISBP=5_prime
chr3B	2533662	2533812	Name=CLARITE_CLARIrepeatwheat_674792_675141_Repeat_region_430;ISBP=3_prime;Name=CLARITE_CLARIrepeatwheat_675145_675485_Repeat_region_431;ISBP=5_prime
chr3B	2534006	2534156	Name=CLARITE_CLARIrepeatwheat_675145_675485_Repeat_region_431;ISBP=3_prime;Name=CLARITE_CLARIrepeatwheat_675489_675839_Repeat_region_432;ISBP=5_prime
chr3B	2534360	2534510	Name=CLARITE_CLARIrepeatwheat_675489_675839_Repeat_region_432;ISBP=3_prime;Name=CLARITE_CLARIrepeatwheat_675843_676191_Repeat_region_433;ISBP=5_prime
chr3B	2534712	2534862	Name=CLARITE_CLARIrepeatwheat_675843_676191_Repeat_region_433;ISBP=3_prime;Name=CLARITE_CLARIrepeatwheat_676195_676545_Repeat_region_434;ISBP=5_prime
chr3B	2535066	2535216	Name=CLARITE_CLARIrepeatwheat_676195_676545_Repeat_region_434;ISBP=3_prime;Name=CLARITE_CLARIrepeatwheat_676549_676899_Repeat_region_435;ISBP=5_prime
chr3B	2536123	2536273	Name=CLARITE_CLARIrepeatwheat_677259_677602_Repeat_region_437;ISBP=3_prime;Name=CLARITE_CLARIrepeatwheat_677606_677945_Repeat_region_438;ISBP=5_prime
chr3B	2536466	2536616	Name=CLARITE_CLARIrepeatwheat_677606_677945_Repeat_region_438;ISBP=3_prime;Name=CLARITE_CLARIrepeatwheat_677949_678300_Repeat_region_439;ISBP=5_prime
chr3B	2537172	2537322	Name=CLARITE_CLARIrepeatwheat_678304_678651_Repeat_region_440;ISBP=3_prime;Name=CLARITE_CLARIrepeatwheat_678655_679002_Repeat_region_441;ISBP=5_prime
chr3B	2537523	2537673	Name=CLARITE_CLARIrepeatwheat_678655_679002_Repeat_region_441;ISBP=3_prime;Name=CLARITE_CLARIrepeatwheat_679006_679354_Repeat_region_442;ISBP=5_prime
chr3B	2537875	2538025	Name=CLARITE_CLARIrepeatwheat_679006_679354_Repeat_region_442;ISBP=3_prime;Name=CLARITE_CLARIrepeatwheat_679358_679708_Repeat_region_443;ISBP=5_prime
chr3B	2538229	2538379	Name=CLARITE_CLARIrepeatwheat_679358_679708_Repeat_region_443;ISBP=3_prime;Name=CLARITE_CLARIrepeatwheat_679712_680051_Repeat_region_444;ISBP=5_prime
chr3B	2538572	2538722	Name=CLARITE_CLARIrepeatwheat_679712_680051_Repeat_region_444;ISBP=3_prime
chr3B	2538926	2539076	Name=CLARITE_CLARIrepeatwheat_680406_680755_Repeat_region_445;ISBP=5_prime
chr3B	2539276	2539426	Name=CLARITE_CLARIrepeatwheat_680406_680755_Repeat_region_445;ISBP=3_prime;Name=CLARITE_CLARIrepeatwheat_680759_681107_Repeat_region_446;ISBP=5_prime
chr3B	2539628	2539778	Name=CLARITE_CLARIrepeatwheat_680759_681107_Repeat_region_446;ISBP=3_prime;Name=CLARITE_CLARIrepeatwheat_681111_681450_Repeat_region_447;ISBP=5_prime
chr3B	2539971	2540121	Name=CLARITE_CLARIrepeatwheat_681111_681450_Repeat_region_447;ISBP=3_prime
chr3B	2540071	2540221	Name=CLARITE_CLARIrepeatwheat_681551_681899_Repeat_region_448;ISBP=5_prime
chr3B	2540420	2540570	Name=CLARITE_CLARIrepeatwheat_681551_681899_Repeat_region_448;ISBP=3_prime;Name=CLARITE_CLARIrepeatwheat_681912_682253_Repeat_region_449;ISBP=5_prime
chr3B	2540774	2540924	Name=CLARITE_CLARIrepeatwheat_681912_682253_Repeat_region_449;ISBP=3_prime;Name=CLARITE_CLARIrepeatwheat_682257_682606_Repeat_region_450;ISBP=5_prime
chr3B	2541127	2541277	Name=CLARITE_CLARIrepeatwheat_682257_682606_Repeat_region_450;ISBP=3_prime;Name=CLARITE_CLARIrepeatwheat_682607_683748_Nested_repeat_41;ISBP=5_prime
chr3B	2541933	2542083	Name=CLARITE_CLARIrepeatwheat_683315_683412_Repeat_region_451;ISBP=3_prime
chr3B	2542269	2542419	Name=CLARITE_CLARIrepeatwheat_682607_683748_Nested_repeat_41;ISBP=3_prime;Name=CLARITE_CLARIrepeatwheat_683752_684090_Repeat_region_452;ISBP=5_prime
chr3B	2542611	2542761	Name=CLARITE_CLARIrepeatwheat_683752_684090_Repeat_region_452;ISBP=3_prime;Name=CLARITE_CLARIrepeatwheat_684094_684444_Repeat_region_453;ISBP=5_prime
chr3B	2543317	2543467	Name=CLARITE_CLARIrepeatwheat_684448_684796_Repeat_region_454;ISBP=3_prime;Name=CLARITE_CLARIrepeatwheat_684800_685150_Repeat_region_455;ISBP=5_prime
chr3B	2543671	2543821	Name=CLARITE_CLARIrepeatwheat_684800_685150_Repeat_region_455;ISBP=3_prime;Name=CLARITE_CLARIrepeatwheat_685168_685502_Repeat_region_456;ISBP=5_prime
chr3B	2544023	2544173	Name=CLARITE_CLARIrepeatwheat_685168_685502_Repeat_region_456;ISBP=3_prime;Name=CLARITE_CLARIrepeatwheat_685506_685846_Repeat_region_457;ISBP=5_prime
chr3B	2544718	2544868	Name=CLARITE_CLARIrepeatwheat_685850_686197_Repeat_region_458;ISBP=3_prime;Name=CLARITE_CLARIrepeatwheat_686201_686550_Repeat_region_459;ISBP=5_prime
chr3B	2545071	2545221	Name=CLARITE_CLARIrepeatwheat_686201_686550_Repeat_region_459;ISBP=3_prime;Name=CLARITE_CLARIrepeatwheat_686554_686904_Repeat_region_460;ISBP=5_prime
chr3B	2545425	2545575	Name=CLARITE_CLARIrepeatwheat_686554_686904_Repeat_region_460;ISBP=3_prime;Name=CLARITE_CLARIrepeatwheat_686908_687257_Repeat_region_461;ISBP=5_prime
chr3B	2546124	2546274	Name=CLARITE_CLARIrepeatwheat_687604_687952_Repeat_region_462;ISBP=5_prime
chr3B	2546473	2546623	Name=CLARITE_CLARIrepeatwheat_687604_687952_Repeat_region_462;ISBP=3_prime;Name=CLARITE_CLARIrepeatwheat_687956_688303_Repeat_region_463;ISBP=5_prime
chr3B	2547177	2547327	Name=CLARITE_CLARIrepeatwheat_688308_688656_Repeat_region_464;ISBP=3_prime
chr3B	2547299	2547449	Name=CLARITE_CLARIrepeatwheat_688779_689128_Repeat_region_465;ISBP=5_prime;Name=CLARITE_CLARIrepeatwheat_687261_688778_Nested_repeat_42;ISBP=3_prime
chr3B	2547649	2547799	Name=CLARITE_CLARIrepeatwheat_688779_689128_Repeat_region_465;ISBP=3_prime;Name=CLARITE_CLARIrepeatwheat_689132_692988_Nested_repeat_43;ISBP=5_prime
chr3B	2547995	2548145	Name=CLARITE_CLARIrepeatwheat_689475_689823_Repeat_region_466;ISBP=5_prime
chr3B	2548344	2548494	Name=CLARITE_CLARIrepeatwheat_689475_689823_Repeat_region_466;ISBP=3_prime;Name=CLARITE_CLARIrepeatwheat_689827_690174_Repeat_region_467;ISBP=5_prime
chr3B	2548695	2548845	Name=CLARITE_CLARIrepeatwheat_689827_690174_Repeat_region_467;ISBP=3_prime;Name=CLARITE_CLARIrepeatwheat_690179_690527_Repeat_region_468;ISBP=5_prime
chr3B	2549048	2549198	Name=CLARITE_CLARIrepeatwheat_690179_690527_Repeat_region_468;ISBP=3_prime;Name=CLARITE_CLARIrepeatwheat_690530_690881_Repeat_region_469;ISBP=5_prime
chr3B	2549402	2549552	Name=CLARITE_CLARIrepeatwheat_690530_690881_Repeat_region_469;ISBP=3_prime;Name=CLARITE_CLARIrepeatwheat_690885_691234_Repeat_region_470;ISBP=5_prime
chr3B	2549755	2549905	Name=CLARITE_CLARIrepeatwheat_690885_691234_Repeat_region_470;ISBP=3_prime;Name=CLARITE_CLARIrepeatwheat_691238_691578_Repeat_region_471;ISBP=5_prime
chr3B	2550803	2550953	Name=CLARITE_CLARIrepeatwheat_691934_692282_Repeat_region_473;ISBP=3_prime;Name=CLARITE_CLARIrepeatwheat_692286_692636_Repeat_region_474;ISBP=5_prime
chr3B	2551853	2552003	Name=CLARITE_CLARIrepeatwheat_692992_693332_Repeat_region_475;ISBP=3_prime;Name=CLARITE_CLARIrepeatwheat_693336_693678_Repeat_region_476;ISBP=5_prime
chr3B	2552199	2552349	Name=CLARITE_CLARIrepeatwheat_693336_693678_Repeat_region_476;ISBP=3_prime;Name=CLARITE_CLARIrepeatwheat_693682_694031_Repeat_region_477;ISBP=5_prime
chr3B	2552552	2552702	Name=CLARITE_CLARIrepeatwheat_693682_694031_Repeat_region_477;ISBP=3_prime;Name=CLARITE_CLARIrepeatwheat_694035_694385_Repeat_region_478;ISBP=5_prime
chr3B	2553259	2553409	Name=CLARITE_CLARIrepeatwheat_694389_694738_Repeat_region_479;ISBP=3_prime;Name=CLARITE_CLARIrepeatwheat_694742_695081_Repeat_region_480;ISBP=5_prime
chr3B	2553602	2553752	Name=CLARITE_CLARIrepeatwheat_694742_695081_Repeat_region_480;ISBP=3_prime;Name=CLARITE_CLARIrepeatwheat_695085_695434_Repeat_region_481;ISBP=5_prime
chr3B	2555366	2555516	Name=CLARITE_CLARIrepeatwheat_696496_696845_Repeat_region_485;ISBP=3_prime;Name=CLARITE_CLARIrepeatwheat_696849_697188_Repeat_region_486;ISBP=5_prime
chr3B	2555709	2555859	Name=CLARITE_CLARIrepeatwheat_696849_697188_Repeat_region_486;ISBP=3_prime;Name=CLARITE_CLARIrepeatwheat_697192_697535_Repeat_region_487;ISBP=5_prime
chr3B	2556408	2556558	Name=CLARITE_CLARIrepeatwheat_697539_697887_Repeat_region_488;ISBP=3_prime;Name=CLARITE_CLARIrepeatwheat_697888_698102_Repeat_region_489;ISBP=5_prime
chr3B	2557828	2557978	Name=CLARITE_CLARIrepeatwheat_698967_699307_Repeat_region_491;ISBP=3_prime;Name=CLARITE_CLARIrepeatwheat_699311_699657_Repeat_region_492;ISBP=5_prime
chr3B	2558178	2558328	Name=CLARITE_CLARIrepeatwheat_699311_699657_Repeat_region_492;ISBP=3_prime;Name=CLARITE_CLARIrepeatwheat_699662_700011_Repeat_region_493;ISBP=5_prime
chr3B	2558532	2558682	Name=CLARITE_CLARIrepeatwheat_699662_700011_Repeat_region_493;ISBP=3_prime;Name=CLARITE_CLARIrepeatwheat_700015_700365_Repeat_region_494;ISBP=5_prime
chr3B	2559239	2559389	Name=CLARITE_CLARIrepeatwheat_700369_700718_Repeat_region_495;ISBP=3_prime;Name=CLARITE_CLARIrepeatwheat_700722_701062_Repeat_region_496;ISBP=5_prime
chr3B	2559583	2559733	Name=CLARITE_CLARIrepeatwheat_700722_701062_Repeat_region_496;ISBP=3_prime;Name=CLARITE_CLARIrepeatwheat_701066_701414_Repeat_region_497;ISBP=5_prime
chr3B	2560287	2560437	Name=CLARITE_CLARIrepeatwheat_701418_701766_Repeat_region_498;ISBP=3_prime;Name=CLARITE_CLARIrepeatwheat_701771_702119_Repeat_region_499;ISBP=5_prime
chr3B	2560640	2560790	Name=CLARITE_CLARIrepeatwheat_701771_702119_Repeat_region_499;ISBP=3_prime;Name=CLARITE_CLARIrepeatwheat_702124_702474_Repeat_region_500;ISBP=5_prime
chr3B	2560995	2561145	Name=CLARITE_CLARIrepeatwheat_702124_702474_Repeat_region_500;ISBP=3_prime;Name=CLARITE_CLARIrepeatwheat_702478_702828_Repeat_region_501;ISBP=5_prime
chr3B	2561349	2561499	Name=CLARITE_CLARIrepeatwheat_702478_702828_Repeat_region_501;ISBP=3_prime;Name=CLARITE_CLARIrepeatwheat_702832_703170_Repeat_region_502;ISBP=5_prime
chr3B	2563787	2563937	Name=CLARITE_CLARIrepeatwheat_704932_705266_Repeat_region_508;ISBP=3_prime;Name=CLARITE_CLARIrepeatwheat_705283_705632_Repeat_region_509;ISBP=5_prime
chr3B	2566614	2566764	Name=CLARITE_CLARIrepeatwheat_707743_708093_Repeat_region_516;ISBP=3_prime;Name=CLARITE_CLARIrepeatwheat_708097_708446_Repeat_region_517;ISBP=5_prime
chr3B	2566967	2567117	Name=CLARITE_CLARIrepeatwheat_708097_708446_Repeat_region_517;ISBP=3_prime;Name=CLARITE_CLARIrepeatwheat_708450_708788_Repeat_region_518;ISBP=5_prime
chr3B	2568008	2568158	Name=CLARITE_CLARIrepeatwheat_709139_709487_Repeat_region_520;ISBP=3_prime;Name=CLARITE_CLARIrepeatwheat_709491_709840_Repeat_region_521;ISBP=5_prime
chr3B	2568361	2568511	Name=CLARITE_CLARIrepeatwheat_709491_709840_Repeat_region_521;ISBP=3_prime;Name=CLARITE_CLARIrepeatwheat_709844_710183_Repeat_region_522;ISBP=5_prime
chr3B	2568704	2568854	Name=CLARITE_CLARIrepeatwheat_709844_710183_Repeat_region_522;ISBP=3_prime;Name=CLARITE_CLARIrepeatwheat_710188_710530_Repeat_region_523;ISBP=5_prime
chr3B	2569051	2569201	Name=CLARITE_CLARIrepeatwheat_710188_710530_Repeat_region_523;ISBP=3_prime;Name=CLARITE_CLARIrepeatwheat_710534_710881_Repeat_region_524;ISBP=5_prime
chr3B	2569755	2569905	Name=CLARITE_CLARIrepeatwheat_710886_711234_Repeat_region_525;ISBP=3_prime;Name=CLARITE_CLARIrepeatwheat_711238_711575_Repeat_region_526;ISBP=5_prime
chr3B	2570096	2570246	Name=CLARITE_CLARIrepeatwheat_711238_711575_Repeat_region_526;ISBP=3_prime;Name=CLARITE_CLARIrepeatwheat_711592_711941_Repeat_region_527;ISBP=5_prime
chr3B	2570462	2570612	Name=CLARITE_CLARIrepeatwheat_711592_711941_Repeat_region_527;ISBP=3_prime;Name=CLARITE_CLARIrepeatwheat_711945_712284_Repeat_region_528;ISBP=5_prime
chr3B	2570805	2570955	Name=CLARITE_CLARIrepeatwheat_711945_712284_Repeat_region_528;ISBP=3_prime;Name=CLARITE_CLARIrepeatwheat_712288_712637_Repeat_region_529;ISBP=5_prime
chr3B	2571158	2571308	Name=CLARITE_CLARIrepeatwheat_712288_712637_Repeat_region_529;ISBP=3_prime;Name=CLARITE_CLARIrepeatwheat_712641_712989_Repeat_region_530;ISBP=5_prime
chr3B	2571510	2571660	Name=CLARITE_CLARIrepeatwheat_712641_712989_Repeat_region_530;ISBP=3_prime;Name=CLARITE_CLARIrepeatwheat_712993_713342_Repeat_region_531;ISBP=5_prime
chr3B	2571863	2572013	Name=CLARITE_CLARIrepeatwheat_712993_713342_Repeat_region_531;ISBP=3_prime;Name=CLARITE_CLARIrepeatwheat_713346_713696_Repeat_region_532;ISBP=5_prime
chr3B	2572217	2572367	Name=CLARITE_CLARIrepeatwheat_713346_713696_Repeat_region_532;ISBP=3_prime;Name=CLARITE_CLARIrepeatwheat_713700_714050_Repeat_region_533;ISBP=5_prime
chr3B	2572571	2572721	Name=CLARITE_CLARIrepeatwheat_713700_714050_Repeat_region_533;ISBP=3_prime;Name=CLARITE_CLARIrepeatwheat_714054_714393_Repeat_region_534;ISBP=5_prime
chr3B	2574669	2574819	Name=CLARITE_CLARIrepeatwheat_715809_716148_Repeat_region_539;ISBP=3_prime;Name=CLARITE_CLARIrepeatwheat_716152_716486_Repeat_region_540;ISBP=5_prime
chr3B	2576425	2576575	Name=CLARITE_CLARIrepeatwheat_717564_717904_Repeat_region_544;ISBP=3_prime;Name=CLARITE_CLARIrepeatwheat_717908_718256_Repeat_region_545;ISBP=5_prime
chr3B	2576777	2576927	Name=CLARITE_CLARIrepeatwheat_717908_718256_Repeat_region_545;ISBP=3_prime;Name=CLARITE_CLARIrepeatwheat_718260_718609_Repeat_region_546;ISBP=5_prime
chr3B	2577838	2577988	Name=CLARITE_CLARIrepeatwheat_718967_719317_Repeat_region_548;ISBP=3_prime;Name=CLARITE_CLARIrepeatwheat_719321_719671_Repeat_region_549;ISBP=5_prime
chr3B	2578192	2578342	Name=CLARITE_CLARIrepeatwheat_719321_719671_Repeat_region_549;ISBP=3_prime;Name=CLARITE_CLARIrepeatwheat_719675_720013_Repeat_region_550;ISBP=5_prime
chr3B	2578534	2578684	Name=CLARITE_CLARIrepeatwheat_719675_720013_Repeat_region_550;ISBP=3_prime;Name=CLARITE_CLARIrepeatwheat_720017_720367_Repeat_region_551;ISBP=5_prime
chr3B	2578888	2579038	Name=CLARITE_CLARIrepeatwheat_720017_720367_Repeat_region_551;ISBP=3_prime;Name=CLARITE_CLARIrepeatwheat_720371_720720_Repeat_region_552;ISBP=5_prime
chr3B	2579241	2579391	Name=CLARITE_CLARIrepeatwheat_720371_720720_Repeat_region_552;ISBP=3_prime;Name=CLARITE_CLARIrepeatwheat_720724_721074_Repeat_region_553;ISBP=5_prime
chr3B	2581352	2581502	Name=CLARITE_CLARIrepeatwheat_722481_722831_Repeat_region_558;ISBP=3_prime;Name=CLARITE_CLARIrepeatwheat_722835_723184_Repeat_region_559;ISBP=5_prime
chr3B	2582049	2582199	Name=CLARITE_CLARIrepeatwheat_723188_723528_Repeat_region_560;ISBP=3_prime;Name=CLARITE_CLARIrepeatwheat_723532_723880_Repeat_region_561;ISBP=5_prime
chr3B	2582401	2582551	Name=CLARITE_CLARIrepeatwheat_723532_723880_Repeat_region_561;ISBP=3_prime;Name=CLARITE_CLARIrepeatwheat_723884_724232_Repeat_region_562;ISBP=5_prime
chr3B	2584157	2584307	Name=CLARITE_CLARIrepeatwheat_725298_725636_Repeat_region_566;ISBP=3_prime;Name=CLARITE_CLARIrepeatwheat_725640_725991_Repeat_region_567;ISBP=5_prime
chr3B	2584512	2584662	Name=CLARITE_CLARIrepeatwheat_725640_725991_Repeat_region_567;ISBP=3_prime;Name=CLARITE_CLARIrepeatwheat_725995_726344_Repeat_region_568;ISBP=5_prime
chr3B	2585572	2585722	Name=CLARITE_CLARIrepeatwheat_726716_727051_Repeat_region_570;ISBP=3_prime;Name=CLARITE_CLARIrepeatwheat_727055_727395_Repeat_region_571;ISBP=5_prime
chr3B	2585916	2586066	Name=CLARITE_CLARIrepeatwheat_727055_727395_Repeat_region_571;ISBP=3_prime;Name=CLARITE_CLARIrepeatwheat_727399_727746_Repeat_region_572;ISBP=5_prime
chr3B	2587326	2587476	Name=CLARITE_CLARIrepeatwheat_728455_728805_Repeat_region_575;ISBP=3_prime;Name=CLARITE_CLARIrepeatwheat_728809_729158_Repeat_region_576;ISBP=5_prime
chr3B	2587679	2587829	Name=CLARITE_CLARIrepeatwheat_728809_729158_Repeat_region_576;ISBP=3_prime;Name=CLARITE_CLARIrepeatwheat_729162_729512_Repeat_region_577;ISBP=5_prime
chr3B	2588033	2588183	Name=CLARITE_CLARIrepeatwheat_729162_729512_Repeat_region_577;ISBP=3_prime;Name=CLARITE_CLARIrepeatwheat_729530_729865_Repeat_region_578;ISBP=5_prime
chr3B	2589080	2589230	Name=CLARITE_CLARIrepeatwheat_730213_730559_Repeat_region_580;ISBP=3_prime;Name=CLARITE_CLARIrepeatwheat_730564_730912_Repeat_region_581;ISBP=5_prime
chr3B	2589433	2589583	Name=CLARITE_CLARIrepeatwheat_730913_730963_Repeat_region_582;ISBP=5_prime;Name=CLARITE_CLARIrepeatwheat_730564_730912_Repeat_region_581;ISBP=3_prime;Name=CLARITE_CLARIrepeatwheat_730913_730963_Repeat_region_582;ISBP=3_prime
chr3B	2589533	2589683	Name=CLARITE_CLARIrepeatwheat_731013_731363_Repeat_region_583;ISBP=5_prime
chr3B	2589884	2590034	Name=CLARITE_CLARIrepeatwheat_731013_731363_Repeat_region_583;ISBP=3_prime;Name=CLARITE_CLARIrepeatwheat_731367_731717_Repeat_region_584;ISBP=5_prime
chr3B	2590589	2590739	Name=CLARITE_CLARIrepeatwheat_731720_732068_Repeat_region_585;ISBP=3_prime;Name=CLARITE_CLARIrepeatwheat_732077_732420_Repeat_region_586;ISBP=5_prime
chr3B	2590941	2591091	Name=CLARITE_CLARIrepeatwheat_732077_732420_Repeat_region_586;ISBP=3_prime;Name=CLARITE_CLARIrepeatwheat_732423_732764_Repeat_region_587;ISBP=5_prime
chr3B	2591625	2591775	Name=CLARITE_CLARIrepeatwheat_733105_733432_Repeat_region_588;ISBP=5_prime
chr3B	2591953	2592103	Name=CLARITE_CLARIrepeatwheat_733105_733432_Repeat_region_588;ISBP=3_prime;Name=CLARITE_CLARIrepeatwheat_733436_733778_Repeat_region_589;ISBP=5_prime
chr3B	2592299	2592449	Name=CLARITE_CLARIrepeatwheat_733436_733778_Repeat_region_589;ISBP=3_prime;Name=CLARITE_CLARIrepeatwheat_733782_734132_Repeat_region_590;ISBP=5_prime
chr3B	2592653	2592803	Name=CLARITE_CLARIrepeatwheat_733782_734132_Repeat_region_590;ISBP=3_prime;Name=CLARITE_CLARIrepeatwheat_734136_734485_Repeat_region_591;ISBP=5_prime
chr3B	2593006	2593156	Name=CLARITE_CLARIrepeatwheat_734136_734485_Repeat_region_591;ISBP=3_prime;Name=CLARITE_CLARIrepeatwheat_734489_734829_Repeat_region_592;ISBP=5_prime
chr3B	2593350	2593500	Name=CLARITE_CLARIrepeatwheat_734489_734829_Repeat_region_592;ISBP=3_prime
chr3B	2594046	2594196	Name=CLARITE_CLARIrepeatwheat_735185_735525_Repeat_region_593;ISBP=3_prime;Name=CLARITE_CLARIrepeatwheat_735529_735876_Repeat_region_594;ISBP=5_prime
chr3B	2594397	2594547	Name=CLARITE_CLARIrepeatwheat_735529_735876_Repeat_region_594;ISBP=3_prime;Name=CLARITE_CLARIrepeatwheat_735880_736228_Repeat_region_595;ISBP=5_prime
chr3B	2594749	2594899	Name=CLARITE_CLARIrepeatwheat_735880_736228_Repeat_region_595;ISBP=3_prime;Name=CLARITE_CLARIrepeatwheat_736232_736582_Repeat_region_596;ISBP=5_prime
chr3B	2595103	2595253	Name=CLARITE_CLARIrepeatwheat_736232_736582_Repeat_region_596;ISBP=3_prime;Name=CLARITE_CLARIrepeatwheat_736586_736935_Repeat_region_597;ISBP=5_prime
chr3B	2595456	2595606	Name=CLARITE_CLARIrepeatwheat_736586_736935_Repeat_region_597;ISBP=3_prime;Name=CLARITE_CLARIrepeatwheat_736939_741401_Nested_repeat_45;ISBP=5_prime
chr3B	2595802	2595952	Name=CLARITE_CLARIrepeatwheat_737282_737630_Repeat_region_598;ISBP=5_prime
chr3B	2596151	2596301	Name=CLARITE_CLARIrepeatwheat_737282_737630_Repeat_region_598;ISBP=3_prime;Name=CLARITE_CLARIrepeatwheat_737634_737981_Repeat_region_599;ISBP=5_prime
chr3B	2596502	2596652	Name=CLARITE_CLARIrepeatwheat_737634_737981_Repeat_region_599;ISBP=3_prime;Name=CLARITE_CLARIrepeatwheat_737987_738335_Repeat_region_600;ISBP=5_prime
chr3B	2597211	2597361	Name=CLARITE_CLARIrepeatwheat_738339_738690_Repeat_region_601;ISBP=3_prime;Name=CLARITE_CLARIrepeatwheat_738694_739044_Repeat_region_602;ISBP=5_prime
chr3B	2598268	2598418	Name=CLARITE_CLARIrepeatwheat_739404_739747_Repeat_region_604;ISBP=3_prime;Name=CLARITE_CLARIrepeatwheat_739751_740091_Repeat_region_605;ISBP=5_prime
chr3B	2599318	2599468	Name=CLARITE_CLARIrepeatwheat_740450_740797_Repeat_region_607;ISBP=3_prime
chr3B	2599542	2599692	Name=CLARITE_CLARIrepeatwheat_741022_741341_Repeat_region_608;ISBP=5_prime
chr3B	2601689	2601839	Name=CLARITE_CLARIrepeatwheat_742820_743168_Repeat_region_611;ISBP=3_prime;Name=CLARITE_CLARIrepeatwheat_743172_743519_Repeat_region_612;ISBP=5_prime
chr3B	2602040	2602190	Name=CLARITE_CLARIrepeatwheat_743172_743519_Repeat_region_612;ISBP=3_prime;Name=CLARITE_CLARIrepeatwheat_743524_743872_Repeat_region_613;ISBP=5_prime
chr3B	2602393	2602543	Name=CLARITE_CLARIrepeatwheat_743524_743872_Repeat_region_613;ISBP=3_prime;Name=CLARITE_CLARIrepeatwheat_743876_744217_Repeat_region_614;ISBP=5_prime
chr3B	2603786	2603936	Name=CLARITE_CLARIrepeatwheat_744915_745265_Repeat_region_617;ISBP=3_prime;Name=CLARITE_CLARIrepeatwheat_745269_745617_Repeat_region_618;ISBP=5_prime
chr3B	2605196	2605346	Name=CLARITE_CLARIrepeatwheat_746326_746675_Repeat_region_621;ISBP=3_prime;Name=CLARITE_CLARIrepeatwheat_746679_747015_Repeat_region_622;ISBP=5_prime
chr3B	2605536	2605686	Name=CLARITE_CLARIrepeatwheat_746679_747015_Repeat_region_622;ISBP=3_prime;Name=CLARITE_CLARIrepeatwheat_747031_747371_Repeat_region_623;ISBP=5_prime
chr3B	2605892	2606042	Name=CLARITE_CLARIrepeatwheat_747031_747371_Repeat_region_623;ISBP=3_prime;Name=CLARITE_CLARIrepeatwheat_747373_747723_Repeat_region_624;ISBP=5_prime
chr3B	2606596	2606746	Name=CLARITE_CLARIrepeatwheat_747727_748075_Repeat_region_625;ISBP=3_prime;Name=CLARITE_CLARIrepeatwheat_748080_748427_Repeat_region_626;ISBP=5_prime
chr3B	2608351	2608501	Name=CLARITE_CLARIrepeatwheat_749490_749830_Repeat_region_630;ISBP=3_prime;Name=CLARITE_CLARIrepeatwheat_749832_750182_Repeat_region_631;ISBP=5_prime
chr3B	2609406	2609556	Name=CLARITE_CLARIrepeatwheat_750538_750885_Repeat_region_633;ISBP=3_prime;Name=CLARITE_CLARIrepeatwheat_750889_751238_Repeat_region_634;ISBP=5_prime
chr3B	2609759	2609909	Name=CLARITE_CLARIrepeatwheat_750889_751238_Repeat_region_634;ISBP=3_prime;Name=CLARITE_CLARIrepeatwheat_751242_751592_Repeat_region_635;ISBP=5_prime
chr3B	2610466	2610616	Name=CLARITE_CLARIrepeatwheat_751596_751945_Repeat_region_636;ISBP=3_prime;Name=CLARITE_CLARIrepeatwheat_751949_752276_Repeat_region_637;ISBP=5_prime
chr3B	2612943	2613093	Name=CLARITE_CLARIrepeatwheat_754082_754422_Repeat_region_643;ISBP=3_prime;Name=CLARITE_CLARIrepeatwheat_754424_754774_Repeat_region_644;ISBP=5_prime
chr3B	2615193	2615343	Name=CLARITE_CLARIrepeatwheat_756322_756672_Repeat_region_649;ISBP=3_prime;Name=CLARITE_CLARIrepeatwheat_756676_757024_Repeat_region_650;ISBP=5_prime
chr3B	2615545	2615695	Name=CLARITE_CLARIrepeatwheat_756676_757024_Repeat_region_650;ISBP=3_prime
chr3B	2616282	2616432	Name=CLARITE_CLARIrepeatwheat_756024_757761_Nested_repeat_46;ISBP=3_prime;Name=CLARITE_CLARIrepeatwheat_757765_758105_Repeat_region_652;ISBP=5_prime
chr3B	2616626	2616776	Name=CLARITE_CLARIrepeatwheat_757765_758105_Repeat_region_652;ISBP=3_prime;Name=CLARITE_CLARIrepeatwheat_758109_758456_Repeat_region_653;ISBP=5_prime
chr3B	2616977	2617127	Name=CLARITE_CLARIrepeatwheat_758109_758456_Repeat_region_653;ISBP=3_prime;Name=CLARITE_CLARIrepeatwheat_758460_758809_Repeat_region_654;ISBP=5_prime
chr3B	2617330	2617480	Name=CLARITE_CLARIrepeatwheat_758460_758809_Repeat_region_654;ISBP=3_prime;Name=CLARITE_CLARIrepeatwheat_758814_759163_Repeat_region_655;ISBP=5_prime
chr3B	2618711	2618861	Name=CLARITE_CLARIrepeatwheat_759864_760190_Repeat_region_656;ISBP=3_prime;Name=CLARITE_CLARIrepeatwheat_760194_760534_Repeat_region_657;ISBP=5_prime
chr3B	2619055	2619205	Name=CLARITE_CLARIrepeatwheat_760194_760534_Repeat_region_657;ISBP=3_prime;Name=CLARITE_CLARIrepeatwheat_760538_760885_Repeat_region_658;ISBP=5_prime
chr3B	2621856	2622006	Name=CLARITE_CLARIrepeatwheat_762985_763335_Repeat_region_661;ISBP=3_prime;Name=CLARITE_CLARIrepeatwheat_763339_763687_Repeat_region_662;ISBP=5_prime
chr3B	2622208	2622358	Name=CLARITE_CLARIrepeatwheat_763339_763687_Repeat_region_662;ISBP=3_prime;Name=CLARITE_CLARIrepeatwheat_763691_764040_Repeat_region_663;ISBP=5_prime
chr3B	2623961	2624111	Name=CLARITE_CLARIrepeatwheat_765091_765440_Repeat_region_666;ISBP=3_prime;Name=CLARITE_CLARIrepeatwheat_765444_765794_Repeat_region_667;ISBP=5_prime
chr3B	2624315	2624465	Name=CLARITE_CLARIrepeatwheat_765444_765794_Repeat_region_667;ISBP=3_prime;Name=CLARITE_CLARIrepeatwheat_765799_766147_Repeat_region_668;ISBP=5_prime
chr3B	2624668	2624818	Name=CLARITE_CLARIrepeatwheat_765799_766147_Repeat_region_668;ISBP=3_prime;Name=CLARITE_CLARIrepeatwheat_766151_766490_Repeat_region_669;ISBP=5_prime
chr3B	2625364	2625514	Name=CLARITE_CLARIrepeatwheat_766494_766843_Repeat_region_670;ISBP=3_prime;Name=CLARITE_CLARIrepeatwheat_766847_767193_Repeat_region_671;ISBP=5_prime
chr3B	2625714	2625864	Name=CLARITE_CLARIrepeatwheat_766847_767193_Repeat_region_671;ISBP=3_prime;Name=CLARITE_CLARIrepeatwheat_767198_767546_Repeat_region_672;ISBP=5_prime
chr3B	2626067	2626217	Name=CLARITE_CLARIrepeatwheat_767198_767546_Repeat_region_672;ISBP=3_prime;Name=CLARITE_CLARIrepeatwheat_767547_767660_Repeat_region_673;ISBP=5_prime
chr3B	2627446	2627596	Name=CLARITE_CLARIrepeatwheat_768587_768925_Repeat_region_675;ISBP=3_prime;Name=CLARITE_CLARIrepeatwheat_768930_769279_Repeat_region_676;ISBP=5_prime
chr3B	2627800	2627950	Name=CLARITE_CLARIrepeatwheat_768930_769279_Repeat_region_676;ISBP=3_prime;Name=CLARITE_CLARIrepeatwheat_769282_769630_Repeat_region_677;ISBP=5_prime
chr3B	2628151	2628301	Name=CLARITE_CLARIrepeatwheat_769282_769630_Repeat_region_677;ISBP=3_prime;Name=CLARITE_CLARIrepeatwheat_769635_769983_Repeat_region_678;ISBP=5_prime
chr3B	2628857	2629007	Name=CLARITE_CLARIrepeatwheat_769987_770336_Repeat_region_679;ISBP=3_prime;Name=CLARITE_CLARIrepeatwheat_770340_770689_Repeat_region_680;ISBP=5_prime
chr3B	2629210	2629360	Name=CLARITE_CLARIrepeatwheat_770340_770689_Repeat_region_680;ISBP=3_prime;Name=CLARITE_CLARIrepeatwheat_770693_771032_Repeat_region_681;ISBP=5_prime
chr3B	2629553	2629703	Name=CLARITE_CLARIrepeatwheat_770693_771032_Repeat_region_681;ISBP=3_prime;Name=CLARITE_CLARIrepeatwheat_771036_771385_Repeat_region_682;ISBP=5_prime
chr3B	2629906	2630056	Name=CLARITE_CLARIrepeatwheat_771036_771385_Repeat_region_682;ISBP=3_prime;Name=CLARITE_CLARIrepeatwheat_771389_771739_Repeat_region_683;ISBP=5_prime
chr3B	2630260	2630410	Name=CLARITE_CLARIrepeatwheat_771389_771739_Repeat_region_683;ISBP=3_prime;Name=CLARITE_CLARIrepeatwheat_771743_772092_Repeat_region_684;ISBP=5_prime
chr3B	2630613	2630763	Name=CLARITE_CLARIrepeatwheat_771743_772092_Repeat_region_684;ISBP=3_prime;Name=CLARITE_CLARIrepeatwheat_772096_772435_Repeat_region_685;ISBP=5_prime
chr3B	2630956	2631106	Name=CLARITE_CLARIrepeatwheat_772096_772435_Repeat_region_685;ISBP=3_prime;Name=CLARITE_CLARIrepeatwheat_772439_772788_Repeat_region_686;ISBP=5_prime
chr3B	2631660	2631810	Name=CLARITE_CLARIrepeatwheat_772792_773139_Repeat_region_687;ISBP=3_prime;Name=CLARITE_CLARIrepeatwheat_773144_773492_Repeat_region_688;ISBP=5_prime
chr3B	2632013	2632163	Name=CLARITE_CLARIrepeatwheat_773144_773492_Repeat_region_688;ISBP=3_prime;Name=CLARITE_CLARIrepeatwheat_773496_773835_Repeat_region_689;ISBP=5_prime
chr3B	2632356	2632506	Name=CLARITE_CLARIrepeatwheat_773496_773835_Repeat_region_689;ISBP=3_prime;Name=CLARITE_CLARIrepeatwheat_773850_774200_Repeat_region_690;ISBP=5_prime
chr3B	2632721	2632871	Name=CLARITE_CLARIrepeatwheat_773850_774200_Repeat_region_690;ISBP=3_prime;Name=CLARITE_CLARIrepeatwheat_774204_774541_Repeat_region_691;ISBP=5_prime
chr3B	2633062	2633212	Name=CLARITE_CLARIrepeatwheat_774204_774541_Repeat_region_691;ISBP=3_prime;Name=CLARITE_CLARIrepeatwheat_774545_774883_Repeat_region_692;ISBP=5_prime
chr3B	2633404	2633554	Name=CLARITE_CLARIrepeatwheat_774545_774883_Repeat_region_692;ISBP=3_prime;Name=CLARITE_CLARIrepeatwheat_774898_775232_Repeat_region_693;ISBP=5_prime
chr3B	2633753	2633903	Name=CLARITE_CLARIrepeatwheat_774898_775232_Repeat_region_693;ISBP=3_prime;Name=CLARITE_CLARIrepeatwheat_775239_775588_Repeat_region_694;ISBP=5_prime
chr3B	2634109	2634259	Name=CLARITE_CLARIrepeatwheat_775239_775588_Repeat_region_694;ISBP=3_prime;Name=CLARITE_CLARIrepeatwheat_775592_775918_Repeat_region_695;ISBP=5_prime
chr3B	2634439	2634589	Name=CLARITE_CLARIrepeatwheat_775592_775918_Repeat_region_695;ISBP=3_prime;Name=CLARITE_CLARIrepeatwheat_775935_776283_Repeat_region_696;ISBP=5_prime
chr3B	2634804	2634954	Name=CLARITE_CLARIrepeatwheat_775935_776283_Repeat_region_696;ISBP=3_prime;Name=CLARITE_CLARIrepeatwheat_776287_776635_Repeat_region_697;ISBP=5_prime
chr3B	2635156	2635306	Name=CLARITE_CLARIrepeatwheat_776287_776635_Repeat_region_697;ISBP=3_prime;Name=CLARITE_CLARIrepeatwheat_776640_776988_Repeat_region_698;ISBP=5_prime
chr3B	2635509	2635659	Name=CLARITE_CLARIrepeatwheat_776640_776988_Repeat_region_698;ISBP=3_prime;Name=CLARITE_CLARIrepeatwheat_776992_777342_Repeat_region_699;ISBP=5_prime
chr3B	2635863	2636013	Name=CLARITE_CLARIrepeatwheat_776992_777342_Repeat_region_699;ISBP=3_prime;Name=CLARITE_CLARIrepeatwheat_777346_777695_Repeat_region_700;ISBP=5_prime
chr3B	2636216	2636366	Name=CLARITE_CLARIrepeatwheat_777346_777695_Repeat_region_700;ISBP=3_prime;Name=CLARITE_CLARIrepeatwheat_777699_778038_Repeat_region_701;ISBP=5_prime
chr3B	2636559	2636709	Name=CLARITE_CLARIrepeatwheat_777699_778038_Repeat_region_701;ISBP=3_prime;Name=CLARITE_CLARIrepeatwheat_778042_778390_Repeat_region_702;ISBP=5_prime
chr3B	2636911	2637061	Name=CLARITE_CLARIrepeatwheat_778042_778390_Repeat_region_702;ISBP=3_prime;Name=CLARITE_CLARIrepeatwheat_778395_778744_Repeat_region_703;ISBP=5_prime
chr3B	2637609	2637759	Name=CLARITE_CLARIrepeatwheat_778748_779088_Repeat_region_704;ISBP=3_prime;Name=CLARITE_CLARIrepeatwheat_779092_779440_Repeat_region_705;ISBP=5_prime
chr3B	2638311	2638461	Name=CLARITE_CLARIrepeatwheat_779444_779790_Repeat_region_706;ISBP=3_prime;Name=CLARITE_CLARIrepeatwheat_779795_780143_Repeat_region_707;ISBP=5_prime
chr3B	2638664	2638814	Name=CLARITE_CLARIrepeatwheat_779795_780143_Repeat_region_707;ISBP=3_prime;Name=CLARITE_CLARIrepeatwheat_780147_780495_Repeat_region_708;ISBP=5_prime
chr3B	2640698	2640848	Name=CLARITE_CLARIrepeatwheat_781827_782177_Repeat_region_712;ISBP=3_prime;Name=CLARITE_CLARIrepeatwheat_782181_782519_Repeat_region_713;ISBP=5_prime
chr3B	2641392	2641542	Name=CLARITE_CLARIrepeatwheat_782523_782871_Repeat_region_714;ISBP=3_prime;Name=CLARITE_CLARIrepeatwheat_782875_783223_Repeat_region_715;ISBP=5_prime
chr3B	2641744	2641894	Name=CLARITE_CLARIrepeatwheat_782875_783223_Repeat_region_715;ISBP=3_prime;Name=CLARITE_CLARIrepeatwheat_783227_783577_Repeat_region_716;ISBP=5_prime
chr3B	2642098	2642248	Name=CLARITE_CLARIrepeatwheat_783227_783577_Repeat_region_716;ISBP=3_prime
[truncated: 307,462 more rows]
